# Supplementary material for: Extracellular fibrinogen-binding protein released by intracellular Staphylococcus aureus suppresses host immunity by targeting TRAF3
Source: Nat Commun. 2022 Sep 19;13:5493. doi: 10.1038/s41467-022-33205-z (PMC9484707; doi:10.1038/s41467-022-33205-z)
Supplement: Supplementary file 3 — Dataset 1 [file 41467_2022_33205_MOESM3_ESM.xlsx]

## Sheet: Sheet1
Supplementary table3. Efb interacting proteins (green represents duplicate items)
HEK 293T cells transfected with pcDNA3.0-Flag, IP Flag					HEK 293T cells transfected with pcDNA3.0-Flag-Efb, IP Flag
Protein names	Protein score	Sequence coverage (%)	# Unique Peptides		Protein names	Protein score	Sequence coverage (%)	# Unique Peptides
Integrin alpha-1	936.551	8.92	13		ATP-dependent RNA helicase A	2132.91	31.57	35
OTU domain-containing protein 4	776.091	15.44	15		Heterogeneous nuclear ribonucleoprotein M	1705.42	42.19	26
RNA-binding protein 10	704.214	16.45	14		Integrin alpha-1	1119.04	11.02	14
Uncharacterized protein KIAA1958	687.797	13.51	11		Uncharacterized protein KIAA1958	1107.71	19.21	16
Thyroid hormone receptor-associated protein 3	681.934	18.32	15		ATP-dependent RNA helicase DHX30	1104.04	26.47	27
Splicing factor 3B subunit 1	580.055	12.73	13		Nucleolin	1094.49	27.75	20
Telomere-associated protein RIF1	579.794	5.37	10		Y-box-binding protein 1	975.804	49.07	9
Serine protease inhibitor Kazal-type 8	560.938	15.95	10		60S ribosomal protein L3	893.731	25.06	10
Protein arginine N-methyltransferase 5	553.875	20.41	10		Heterogeneous nuclear ribonucleoprotein U	886.294	21.7	15
Heat shock cognate 71 kDa protein	388.497	14.24	7		X-ray repair cross-complementing protein 6	871.545	29.39	14
Pre-mRNA-splicing factor ATP-dependent RNA helicase DHX15	374.524	10.69	8		Pre-mRNA-splicing factor ATP-dependent RNA helicase DHX15	845.527	22.39	14
BTB/POZ domain-containing protein KCTD15	361.78	9.21	5		Nucleophosmin	841.839	30.61	7
Alsin	343.513	4.13	7		Myb-binding protein 1A	818.137	16.27	19
Methylcytosine dioxygenase TET2	338.942	6.09	9		Heat shock cognate 71 kDa protein	796.204	29.1	12
Splicing factor 3B subunit 3	335.148	8.46	8		Nucleolar RNA helicase 2	740.079	22.35	16
Nucleolin	328.917	12.25	8		3'-5' RNA helicase YTHDC2	729.536	14.76	15
ORC ubiquitin ligase 1	318.053	9.92	7		Interleukin enhancer-binding factor 3	724.904	21.03	12
Tubulin beta-4B chain	314.956	20.22	2		Heterogeneous nuclear ribonucleoproteins A2/B1	687.223	13.18	4
Protein hinderin	302.121	5.82	3		Probable ATP-dependent RNA helicase DDX5	637.942	24.43	9
Eukaryotic translation initiation factor 4B	293.232	13.42	6		Heterogeneous nuclear ribonucleoprotein A1	633.458	28.76	6
Serine/threonine-protein kinase 38	289.924	12.04	5		Heterogeneous nuclear ribonucleoprotein Q	628.373	26.97	12
Tubulin beta chain	278.775	16.89	1		40S ribosomal protein S3a	620.994	20.98	10
Immunoglobulin kappa variable 2D-29	275.455	13.33	2		Telomere-associated protein RIF1	605.872	4.24	8
Polyadenylate-binding protein 1	271.773	8.96	3		Y-box-binding protein 3	595.092	36.02	5
Heat shock 70 kDa protein 1B	265.139	11.86	3		X-ray repair cross-complementing protein 5	593.453	26.23	15
IST1 homolog	259.404	5.73	2		Fibrinogen-binding protein	579.209	35.76	6
UDP-N-acetylglucosamine--peptide N-acetylglucosaminyltransferase 110 kDa subunit	252.238	5.93	6		Zinc finger CCCH-type antiviral protein 1	575.371	18.4	11
Protein phosphatase 1B	237.303	7.52	3		60S ribosomal protein L6	571.952	35.07	11
Heat shock protein HSP 90-alpha	234.184	8.88	2		Polyadenylate-binding protein 1	570.165	18.08	8
Tubulin alpha-1C chain	204.854	11.8	4		Serine protease inhibitor Kazal-type 8	555.936	17.52	9
60S ribosomal protein L18	199.741	19.68	3		Probable ATP-dependent RNA helicase DDX17	534.679	9.43	7
Latent-transforming growth factor beta-binding protein 1	199.501	4.07	4		ATP-dependent RNA helicase DDX3X	534.577	14.95	7
Histone acetyltransferase KAT8	192.657	4.04	1		60S ribosomal protein L4	528.266	24.59	10
Heat shock protein HSP 90-beta	192.509	9.81	2		Tubulin beta chain	522.543	35.81	3
Polyadenylate-binding protein 4	164.97	6.21	1		Bystin	512.59	30.43	12
Importin-8	164.443	3.66	3		Tubulin alpha-1C chain	504.205	28.29	4
Heterogeneous nuclear ribonucleoprotein U	161.492	4	2		Interleukin enhancer-binding factor 2	497.428	28.21	10
Heterogeneous nuclear ribonucleoprotein K	160.445	7.56	3		40S ribosomal protein S14	494.538	14.65	4
Elongation factor 2	159.442	3.15	3		Heat shock 70 kDa protein 1B	491.163	20.28	9
Serine/threonine-protein kinase 38-like	157.89	7.33	3		Tubulin beta-4B chain	480.818	27.87	1
ADP/ATP translocase 1	152.575	13.09	1		40S ribosomal protein S3	475.294	44.86	9
Bcl-2-associated transcription factor 1	152.359	2.72	2		Endoplasmic reticulum chaperone BiP	472.581	23.09	9
ADP/ATP translocase 2	152.056	3.79	1		Nucleolar protein 56	451.785	17.85	8
40S ribosomal protein S18	145.097	18.42	3		Probable 28S rRNA (cytosine(4447)-C(5))-methyltransferase	442.881	15.27	10
Splicing factor 3B subunit 2	143.329	3.58	3		Heterogeneous nuclear ribonucleoprotein K	435.984	25.92	9
CLIP-associating protein 2	142.95	3.4	3		RNA-binding protein 39	434.241	17.92	8
60S ribosomal protein L4	142.477	8.43	3		ATP-dependent DNA/RNA helicase DHX36	427.304	15.48	11
40S ribosomal protein S3a	140.275	5.04	3		SRSF protein kinase 1	414.413	13.13	6
Calcium homeostasis endoplasmic reticulum protein	137.632	5.68	4		Guanine nucleotide-binding protein-like 3	412.077	18.21	6
Methylosome protein 50	126.192	13.45	3		Putative ATP-dependent RNA helicase DHX57	405.732	10.82	10
Highly divergent homeobox	125.066	5.8	3		Lupus La protein	402.513	26.96	11
Heterogeneous nuclear ribonucleoproteins A2/B1	123.399	2.87	2		U1 small nuclear ribonucleoprotein 70 kDa	401.985	22.2	9
Sialic acid-binding Ig-like lectin 14	118.432	1.02	3		Heterogeneous nuclear ribonucleoprotein H	383.147	25.17	6
Probable ATP-dependent RNA helicase DDX5	116.163	4.72	3		Heterogeneous nuclear ribonucleoprotein F	379.426	21.93	5
40S ribosomal protein S6	111.896	8.03	2		H/ACA ribonucleoprotein complex subunit DKC1	370.529	21.79	8
Phosphorylase b kinase regulatory subunit beta	108.168	3.48	3		Replication factor C subunit 1	369.714	8.8	8
60S ribosomal protein L6	106.496	10.42	3		Cell growth-regulating nucleolar protein	366.63	21.11	6
Homeobox protein PKNOX2	103.713	0.94	2		Cell division cycle 5-like protein	366.501	17.83	10
Serine/arginine-rich splicing factor 6	102.242	6.1	2		Nucleolar protein 58	356.732	16.45	6
Methylosome subunit pICln	101.19	5.49	1		Putative oxidoreductase GLYR1	354.872	10.31	5
Luc7-like protein 3	100.06	6.71	2		Exosome component 10	348.834	15.14	10
Alpha-hemolysin	95.5097	7.52	2		Tubulin alpha-4A chain	347.749	19.64	1
Interleukin enhancer-binding factor 3	94.312	1.9	2		Ras GTPase-activating protein-binding protein 1	343.084	19.31	5
Elongation factor 1-alpha 1	93.8106	5.84	2		Putative RNA-binding protein Luc7-like 2	339.799	19.13	5
Neurogenic locus notch homolog protein 2	92.6033	0.85	2		RRP12-like protein	330.192	6.71	7
Fibrinogen-binding protein	92.2505	16.36	2		Serine/arginine-rich splicing factor 4	328.534	11.94	3
Thioredoxin	91.6746	20.95	2		Caprin-1	327.742	11.14	7
Protein arginine N-methyltransferase 1	90.4398	7.01	2		Nucleolar GTP-binding protein 1	327.515	15.3	9
Serine/threonine-protein kinase RIO1	88.8314	3.87	2		Insulin-like growth factor 2 mRNA-binding protein 1	324.176	17.16	6
Influenza virus NS1A-binding protein	86.7918	3.12	2		Ras GTPase-activating protein-binding protein 2	320.724	14.52	3
Spindlin-1	86.09	3.82	1		Serine/arginine-rich splicing factor 6	319.846	20.93	5
Tyrosine-protein kinase JAK1	86.0681	1.56	2		ATP-dependent RNA helicase DDX54	319.302	6.57	8
Heterogeneous nuclear ribonucleoprotein M	85.0614	3.15	2		DNA topoisomerase 1	316.472	12.94	11
60S ribosomal protein L8	83.6332	7	2		RNA-binding protein with multiple splicing	315.723	12.98	8
60S ribosomal protein L13	83.5716	9.95	2		Splicing factor 3B subunit 1	307.81	8.28	7
40S ribosomal protein S3	83.3908	8.64	2		Heterogeneous nuclear ribonucleoprotein A0	305.911	17.05	3
SprT-like domain-containing protein Spartan	82.3793	0.58	2		40S ribosomal protein S9	305.744	31.44	7
Serine/arginine-rich splicing factor 7	81.773	8.82	2		60S ribosomal protein L7	305.166	29.84	8
40S ribosomal protein S14	81.2938	4.16	1		E3 ubiquitin-protein ligase RNF114	303.082	6.82	8
Kinesin-like protein KIF13B	80.488	0.51	2		Heterogeneous nuclear ribonucleoprotein A3	302.649	15.34	5
40S ribosomal protein S2	77.2871	6.14	2		Putative RNA-binding protein Luc7-like 1	301.126	18.87	4
60S ribosomal protein L7	74.42	4.44	1		Transcription intermediary factor 1-beta	299.68	15.21	8
Centrosomal protein of 70 kDa	74.06	1.06	1		5'-3' exoribonuclease 2	299.165	7.79	6
40S ribosomal protein S15a	71.41	10.77	1		Heterogeneous nuclear ribonucleoprotein R	299.016	14.22	6
Protein odr-4 homolog	71.05	2.2	1		Poly(U)-binding-splicing factor PUF60	297.25	10.91	6
U4/U6 small nuclear ribonucleoprotein Prp31	70.14	1.4	1		Splicing factor U2AF 65 kDa subunit	296.873	17.68	4
Histone H4	68.98	9.71	1		pre-rRNA 2'-O-ribose RNA methyltransferase FTSJ3	294.861	11.33	7
Small nuclear ribonucleoprotein-associated proteins B and B'	67.19	3.33	1		La-related protein 1	293.389	7.94	6
Collagen alpha-2(XI) chain	66.93	0.4	1		U4/U6 small nuclear ribonucleoprotein Prp3	292.068	13.62	7
Zyxin	66.44	2.1	1		Probable ATP-dependent RNA helicase DHX37	282.023	7.09	6
Polypeptide N-acetylgalactosaminyltransferase 17	64.28	0.81	1		Pre-rRNA-processing protein TSR1 homolog	279.938	8.08	5
Filamin-A	62.79	0.49	1		RNA cytidine acetyltransferase	276.514	8	8
Pre-mRNA-processing factor 19	62.26	4.56	1		Insulin receptor substrate 4	272.838	6.92	7
GTP-binding nuclear protein Ran	61.28	5.09	1		Double-stranded RNA-binding protein Staufen homolog 1	272.352	15.42	6
T-complex protein 1 subunit epsilon	60.13	1.85	1		60S ribosomal protein L5	269.238	18.52	6
Histone H1t	59.54	5.31	1		60S acidic ribosomal protein P2	267.299	53.04	4
Nucleophosmin	59.45	4.42	1		BTB/POZ domain-containing protein KCTD15	265.805	6.38	4
U2 snRNP-associated SURP motif-containing protein	59.07	1.17	1		40S ribosomal protein S8	265.203	28.85	5
Armadillo repeat-containing protein 8	58.9	1.63	1		40S ribosomal protein S6	263.63	18.47	4
60S ribosomal protein L15	58.86	4.41	1		ATP-dependent RNA helicase DDX24	262.362	10.59	6
LIM domain and actin-binding protein 1	58.2	1.58	1		Ribosomal RNA processing protein 1 homolog B	261.963	11.35	6
Ectonucleoside triphosphate diphosphohydrolase 8	56.79	0.58	1		Alsin	258.867	3.14	6
60S ribosomal protein L19	56.49	4.59	1		Heterogeneous nuclear ribonucleoprotein D0	257.179	21.97	5
ATP-dependent RNA helicase A	56.07	0.79	1		RuvB-like 2	256.57	16.41	6
40S ribosomal protein S8	55.97	7.21	1		Protein KRI1 homolog	256.385	9.25	5
Pinin	55.73	1.26	1		G patch domain-containing protein 4	255.047	15.25	5
60S acidic ribosomal protein P0	55.51	3.15	1		Nucleolar protein 14	250.915	8.98	6
Heterogeneous nuclear ribonucleoprotein H	55.24	3.56	1		Pyrroline-5-carboxylate reductase 2	245.845	6.09	5
Solute carrier family 13 member 4	54.05	0.32	1		40S ribosomal protein S15a	244.901	46.15	5
Paraspeckle component 1	53.78	1.53	1		60S ribosomal protein L8	237.594	16.34	5
Apoptotic chromatin condensation inducer in the nucleus	53.53	1.19	1		60S ribosomal protein L13	237.368	18.48	4
Splicing factor 3B subunit 4	53.47	1.89	1		Transformer-2 protein homolog beta	237.087	19.79	4
Filaggrin-2	53.35	0.5	1		Protein LTV1 homolog	236.855	13.26	5
60S ribosomal protein L24	53.32	8.28	1		Probable ATP-dependent RNA helicase DDX6	236.116	19.67	7
40S ribosomal protein S9	53.3	4.12	1		RNA-binding protein 28	230.784	8.43	6
Heterogeneous nuclear ribonucleoprotein Q	53.03	1.93	1		NF-kappa-B-repressing factor	230.407	10.72	7
Fatty acid synthase	52.32	0.44	1		Protein S100-A5	230.364	11.36	6
Probable non-functional immunoglobulin kappa variable 2D-24	51.7	1.31	1		Ribosome biogenesis protein BRX1 homolog	230.01	17	5
Transformer-2 protein homolog beta	50.48	2.43	1		Serine/arginine-rich splicing factor 2	228.592	25.34	5
E3 ubiquitin-protein ligase TRIM21	49.71	1.89	1		Probable rRNA-processing protein EBP2	225.338	22.22	5
60S ribosomal protein L35	49.43	8.13	1		Nucleolar GTP-binding protein 2	224.735	8.76	5
Serum albumin	49.41	2.3	1		Immunoglobulin kappa variable 2D-29	223.413	10.83	1
Ribonuclease K6	48.58	1.26	1		RNA-binding protein 34	213.74	9.77	4
60S ribosomal protein L26	48.02	5.52	1		60S ribosomal protein L19	213.274	17.35	4
60S ribosomal protein L12	43.35	5.45	1		Insulin-like growth factor 2 mRNA-binding protein 3	212.534	8.64	2
60S ribosomal protein L7a	42.01	3.38	1		Hornerin	206.682	6.63	4
40S ribosomal protein S16	41.91	6.85	1		Bromodomain-containing protein 2	204.845	8.74	5
Cell division cycle 5-like protein	39.93	1.25	1		Exosome complex component RRP4	202.317	16.04	4
					Heat shock protein HSP 90-beta	201.046	8.15	6
					RRP15-like protein	199.444	12.41	3
					U4/U6.U5 tri-snRNP-associated protein 1	198.957	8.13	4
					60S ribosomal protein L15	198.772	25.98	6
					Multiple myeloma tumor-associated protein 2	198.254	18.63	4
					ADP/ATP translocase 3	196.244	20.81	2
					G-rich sequence factor 1	192.513	11.04	4
					40S ribosomal protein S18	192.363	26.97	5
					Transformer-2 protein homolog alpha	191.188	15.96	4
					Nucleolus and neural progenitor protein	190.699	3.26	5
					Ataxin-10	190.552	4.45	4
					Polyadenylate-binding protein 4	188.316	7.76	2
					Ribosome biogenesis protein BMS1 homolog	186.663	3.98	4
					ATP-dependent RNA helicase DDX50	181.956	5.56	4
					Probable ATP-dependent RNA helicase DDX28	181.842	9.07	5
					ATP-dependent RNA helicase DDX18	181.762	7.61	5
					Nucleolar complex protein 4 homolog	180.623	13.18	5
					60S acidic ribosomal protein P0	180.189	25.55	6
					Pescadillo homolog	180.065	6.12	5
					60S ribosomal protein L7a	178.643	13.16	4
					Histone acetyltransferase KAT8	177.762	4.14	2
					Small nuclear ribonucleoprotein-associated proteins B and B'	175.617	12.5	3
					Importin subunit alpha-1	174.963	8.7	3
					Polypeptide N-acetylgalactosaminyltransferase 17	174.904	3.89	4
					Glutamate-rich WD repeat-containing protein 1	172.992	9.42	3
					ATP-dependent RNA helicase DDX55	172.657	6.17	3
					ADP/ATP translocase 2	172.348	5.02	1
					40S ribosomal protein S25	172.104	24	4
					60S ribosomal protein L26	171.063	17.93	4
					Pseudouridylate synthase 7 homolog-like protein	170.523	3.05	4
					AP-3 complex subunit beta-1	169.519	4.48	4
					60S ribosomal protein L36	168.798	20	3
					Serine/threonine-protein kinase PRP4 homolog	167.384	3.87	3
					Zinc finger RNA-binding protein	167.368	4.38	3
					Suppressor of SWI4 1 homolog	166.537	6.98	3
					KRR1 small subunit processome component homolog	164.939	11.02	4
					Ribosomal RNA processing protein 1 homolog A	164.633	8.03	3
					Solute carrier family 13 member 4	163.03	3.15	5
					60S ribosomal protein L23	162.813	16.43	2
					Serine/arginine-rich splicing factor 1	162.452	15.73	4
					40S ribosomal protein S16	161.465	28.08	4
					Tubulin alpha chain-like 3	160.383	7.4	1
					40S ribosomal protein S17	159.792	40	4
					40S ribosomal protein S2	159.598	14.33	4
					60S ribosomal protein L13a	159.505	8.05	4
					TRMT1-like protein	159.022	5.87	3
					Heterogeneous nuclear ribonucleoprotein A/B	158.676	7.53	2
					Ribonucleases P/MRP protein subunit POP1	158.587	5.37	4
					60S ribosomal protein L18	157.86	26.06	5
					Nuclear RNA export factor 1	157.7	6.95	3
					Squamous cell carcinoma antigen recognized by T-cells 3	155.364	5.92	5
					Saccharopine dehydrogenase-like oxidoreductase	153.529	5.44	4
					Probable ATP-dependent RNA helicase DDX47	153.22	9.89	4
					60S ribosomal protein L14	151.651	13.95	3
					60S ribosomal protein L10	151.631	14.02	3
					General transcription factor 3C polypeptide 3	151.4	4.85	3
					Elongation factor 1-alpha 1	151.38	12.34	4
					Ribosome biogenesis regulatory protein homolog	151.173	9.32	4
					40S ribosomal protein S5	148.859	17.65	3
					C-Jun-amino-terminal kinase-interacting protein 4	148.838	2.5	3
					Probable ATP-dependent RNA helicase DDX41	148.177	7.4	4
					60S ribosomal protein L10a	147.734	12.44	3
					Sex comb on midleg-like protein 2	147.687	2.7	3
					Serine/threonine-protein kinase MARK2	147.514	2.93	3
					60S ribosomal protein L23a	147.072	21.79	3
					Phosphatidate phosphatase LPIN1	140.706	1.34	3
					Probable ATP-dependent RNA helicase DDX10	140.497	3.77	3
					Fragile X mental retardation syndrome-related protein 2	140.338	5.94	2
					60S ribosomal protein L22-like 1	138.724	19.67	2
					Plasminogen activator inhibitor 1 RNA-binding protein	138.443	6.62	2
					Ribosomal L1 domain-containing protein 1	138.09	13.88	4
					40S ribosomal protein SA	135.622	8.47	2
					Serine/arginine-rich splicing factor 5	134.814	15.07	3
					ADP-ribosylation factor-like protein 6-interacting protein 4	134.586	11.16	3
					Splicing factor U2AF 35 kDa subunit-like protein	131.64	10.42	2
					Pre-mRNA-processing factor 19	130.369	10.91	4
					Luc7-like protein 3	129.573	11.11	3
					Regulator of nonsense transcripts 3B	128.765	8.7	3
					Heterogeneous nuclear ribonucleoprotein U-like protein 1	128.469	3.97	2
					40S ribosomal protein S19	128.467	20.69	3
					Spermatid perinuclear RNA-binding protein	127.771	4.91	1
					Protein LYRIC	127.758	4.64	2
					rRNA 2'-O-methyltransferase fibrillarin	125.537	17.13	4
					Exosome RNA helicase MTR4	124.066	3.36	3
					Lysine-specific demethylase RSBN1L	123.953	3.07	2
					60S ribosomal protein L11	123.586	14.61	2
					U4/U6 small nuclear ribonucleoprotein Prp4	123.479	10.34	4
					Nucleosome assembly protein 1-like 1	122.063	8.95	2
					Insulin-like growth factor 2 mRNA-binding protein 2	121.975	5.84	2
					60S ribosomal protein L9	119.262	19.27	3
					60S ribosomal protein L32	118.749	15.56	2
					Serine/arginine-rich splicing factor 10	118.381	12.6	3
					Heat shock 70 kDa protein 4	118.251	3.33	2
					Ubiquitin carboxyl-terminal hydrolase 10	118.037	5.76	4
					U4/U6 small nuclear ribonucleoprotein Prp31	115.032	6.01	3
					SRSF protein kinase 2	114.618	3.78	2
					REST corepressor 1	113.817	3.9	3
					60S ribosomal protein L17	110.418	20.65	3
					Lysine-rich nucleolar protein 1	110.225	4.15	2
					Eukaryotic initiation factor 4A-I	108.595	8.62	3
					ATP-dependent RNA helicase DHX8	104.276	1.64	1
					Eukaryotic translation initiation factor 2 subunit 1	104.097	6.98	2
					AP-3 complex subunit delta-1	103.369	2.25	2
					SPATS2-like protein	102.828	5.2	2
					Double-stranded RNA-binding protein Staufen homolog 2	100.175	6.84	3
					60S ribosomal protein L30	99.3169	21.74	3
					Poly [ADP-ribose] polymerase 1	99.2288	1.16	2
					40S ribosomal protein S12	98.5959	13.64	2
					AP-2 complex subunit alpha-1	98.2184	2.46	2
					Splicing factor 3B subunit 3	97.8989	1.81	2
					60S ribosomal protein L29	97.5339	14.47	2
					T-complex protein 1 subunit alpha	97.3795	3.96	2
					40S ribosomal protein S27	95.0886	15.48	1
					Nucleolar MIF4G domain-containing protein 1	94.4246	3.02	2
					RNA-binding protein 10	94.3671	4.52	3
					U3 small nucleolar RNA-associated protein 15 homolog	94.3574	5.21	2
					Eukaryotic translation initiation factor 2 subunit 2	92.42	6.01	1
					Heterogeneous nuclear ribonucleoprotein U-like protein 2	92.33	1.87	1
					S1 RNA-binding domain-containing protein 1	92.0731	1.81	2
					Zinc finger protein 277	92.0419	3.78	1
					Protein pelota homolog	90.9249	5.45	2
					Delta(14)-sterol reductase LBR	90.65	1.79	1
					Probable ATP-dependent RNA helicase DDX52	90.5956	2.34	1
					60S ribosomal protein L21	90.458	16.25	2
					Zinc finger protein 512	89.8696	4.41	2
					Signal recognition particle 14 kDa protein	89.63	10.29	1
					MAP7 domain-containing protein 1	89.3354	3.21	3
					Exosome complex component RRP40	89.16	5.45	1
					MAP7 domain-containing protein 3	88.3127	2.08	2
					Elongation factor 2	88.2449	2.45	2
					Olfactory receptor 8G5	88.2336	4.56	2
					40S ribosomal protein S7	87.6762	26.8	3
					U3 small nucleolar RNA-associated protein 14 homolog A	87.2127	3.24	2
					Zinc finger protein 768	86.3158	3.89	2
					Zinc finger CCHC domain-containing protein 3	86.2336	5.46	2
					RNA-binding protein with serine-rich domain 1	86.1178	8.85	2
					Serine-threonine kinase receptor-associated protein	85.3752	8.86	2
					Elongation factor 1-gamma	84.4827	6.18	2
					40S ribosomal protein S28	84.4281	30.43	2
					p21-activated protein kinase-interacting protein 1	84.1955	6.63	2
					Probable ATP-dependent RNA helicase DDX27	83.4383	4.15	3
					Probable dimethyladenosine transferase	83.3857	7.67	2
					RNA cytosine C(5)-methyltransferase NSUN2	82.6073	4.82	2
					Constitutive coactivator of PPAR-gamma-like protein 1	82.12	1.52	1
					Protein SDA1 homolog	81.3272	2.91	2
					Exosome complex component RRP42	80.9849	9.28	2
					DnaJ homolog subfamily C member 9	80.7705	8.85	2
					U5 small nuclear ribonucleoprotein 200 kDa helicase	80.5174	0.98	2
					40S ribosomal protein S13	80.5025	14.57	2
					Sodium-driven chloride bicarbonate exchanger	79.5318	1.26	2
					60S ribosomal protein L38	79.0361	18.57	2
					Pleiotropic regulator 1	78.8149	5.45	2
					RNA-binding protein 4B	78.7507	4.74	2
					Fragile X mental retardation syndrome-related protein 1	78.34	2.09	1
					Histone H1.2	77.5349	6.1	1
					SWI/SNF-related matrix-associated actin-dependent regulator of chromatin subfamily A member 5	77.1388	2	2
					Ribosome-binding protein 1	76.95	0.85	1
					Signal recognition particle 9 kDa protein	76.8	12.79	1
					tRNA (adenine(58)-N(1))-methyltransferase non-catalytic subunit TRM6	76.35	2.01	1
					AP-2 complex subunit mu	76.1584	3.22	2
					RNA-binding protein PNO1	75.6025	9.13	1
					Nucleolar transcription factor 1	75.19	1.57	1
					Enhancer of rudimentary homolog	75.0865	16.35	2
					Replication factor C subunit 2	74.85	2.54	1
					60S ribosomal protein L31	73.8615	18.4	2
					Heterogeneous nuclear ribonucleoprotein D-like	73.034	5.71	1
					Probable ATP-dependent RNA helicase DDX31	68.795	2.12	2
					Tumor suppressor ARF	68.6	14.39	1
					RNA 3'-terminal phosphate cyclase	67.98	2.73	1
					La-related protein 7	67.39	2.41	1
					60S ribosomal protein L28	67.06	8.76	1
					40S ribosomal protein S20	66.64	9.24	1
					Acyl-CoA dehydrogenase family member 11	66.6	0.5	1
					60S ribosomal protein L22	66.48	10.16	1
					NHP2-like protein 1	66.42	9.38	1
					PHD finger protein 6	65.4464	8.49	2
					General transcription factor 3C polypeptide 4	65.33	1.95	1
					ATP-dependent RNA helicase DHX29	65.01	0.88	1
					Probable 28S rRNA (cytosine-C(5))-methyltransferase	64.67	2.33	1
					Pinin	63.17	1.12	1
					Exosome complex component RRP43	63.12	4.71	1
					Splicing factor 3B subunit 4	62.87	3.3	1
					Histone H4	62.87	9.71	1
					U2 snRNP-associated SURP motif-containing protein	62.72	1.17	1
					Heterogeneous nuclear ribonucleoproteins C1/C2	62.34	3.59	1
					Ensconsin	62.22	1.47	1
					Serine/arginine-rich splicing factor 11	61.68	2.89	1
					Transcriptional activator protein Pur-alpha	61.61	7.14	1
					60S ribosomal protein L24	61.54	5.73	1
					Zinc finger protein 689	61.17	2.2	1
					Phosphatidylinositol 4-phosphate 5-kinase type-1 alpha	60.65	1.78	1
					Putative uncharacterized protein encoded by CACTIN-AS1	60.5	1.37	1
					Exosome complex component RRP41	60.07	4.08	1
					Homeobox protein PKNOX2	59.58	0.39	1
					WD repeat-containing protein 3	59.455	1.8	2
					U2 small nuclear ribonucleoprotein A'	58.8	5.49	1
					RNA-binding protein 14	58.63	3.59	1
					Serum albumin	58.34	2.46	1
					60S ribosomal protein L37a	58.2	19.57	1
					U3 small nucleolar RNA-interacting protein 2	57.07	3.58	1
					Proliferation marker protein Ki-67	56.68	1.01	1
					Splicing factor 3B subunit 2	56.64	1.34	1
					MKI67 FHA domain-interacting nucleolar phosphoprotein	56.46	4.78	1
					Protein CMSS1	56.25	2.51	1
					Transducin beta-like protein 3	56.17	1.73	1
					40S ribosomal protein S24	55.74	11.28	1
					DBIRD complex subunit ZNF326	55.58	2.06	1
					Nucleolar protein 16	55.38	3.93	1
					60S ribosomal protein L27	55.28	5.88	1
					Motor neuron and pancreas homeobox protein 1	55.26	1.21	1
					Arginine and glutamate-rich protein 1	54.17	2.93	1
					Protein S100-A1	54.12	1.72	1
					ATPase family AAA domain-containing protein 3A	53.98	1.74	1
					Serine/arginine-rich splicing factor 7	53.89	5.04	1
					Exosome complex component RRP45	53.07	2.51	1
					Testis-specific Y-encoded-like protein 1	52.98	3.89	1
					RuvB-like 1	52.34	4.82	1
					Polypyrimidine tract-binding protein 1	52.3	4.33	1
					60S ribosomal protein L12	52.08	5.45	1
					WD repeat-containing protein 6	51.97	0.8	1
					Reticulocalbin-2	51.61	4.73	1
					Aldo-keto reductase family 1 member C3	51.47	0.78	1
					YTH domain-containing family protein 1	51.2	1.61	1
					Periodic tryptophan protein 1 homolog	50.74	2.2	1
					60S ribosomal protein L27a	50.72	0.73	1
					Phosphorylase b kinase regulatory subunit beta	50.71	0.91	1
					Zinc finger protein 771	50.67	4.1	1
					Histone H1.10	50.52	7.04	1
					Synaptic functional regulator FMR1	50.36	2.06	1
					Uncharacterized protein C1orf167	50.24	0.54	1
					Protein RRP5 homolog	50.07	0.53	1
					Heterochromatin protein 1-binding protein 3	49.95	1.45	1
					Zinc finger protein 787	49.92	4.19	1
					Exosome complex component MTR3	49.86	4.04	1
					Zinc finger and BTB domain-containing protein 11	49.86	1.04	1
					40S ribosomal protein S10	49.39	9.09	1
					Prothymosin alpha	49.09	12.61	1
					Serine/arginine-rich splicing factor 9	48.52	4.07	1
					Regulator of nonsense transcripts 1	48.29	0.97	1
					Synaptopodin 2-like protein	48.28	0.72	1
					Ribosome biogenesis protein NOP53	48.07	2.72	1
					Helicase MOV-10	47.2	0.9	1
					40S ribosomal protein S23	46.96	7.69	1
					D-3-phosphoglycerate dehydrogenase	46.65	2.81	1
					DNA damage-binding protein 1	46.51	0.79	1
					DDB1- and CUL4-associated factor 4	46.45	2.02	1
					THO complex subunit 4	46.11	4.28	1
					Solute carrier family 41 member 1	45.94	0.85	1
					Microprocessor complex subunit DGCR8	45.84	1.29	1
					MAP/microtubule affinity-regulating kinase 3	44.88	3.19	1
					Nuclear fragile X mental retardation-interacting protein 1	44.87	2.22	1
					T-complex protein 1 subunit beta	44.81	2.24	1
					Pre-mRNA-splicing factor CWC22 homolog	44.72	0.85	1
					Filaggrin-2	44.41	0.5	1
					RNA-binding protein 27	44.31	1.51	1
					A-kinase anchor protein 8-like	44.25	1.24	1
					40S ribosomal protein S11	44.23	5.06	1
					Ectonucleoside triphosphate diphosphohydrolase 8	44.16	0.58	1
					Mitochondrial 2-oxoglutarate/malate carrier protein	44.03	5.1	1
					Gem-associated protein 4	43.46	1.42	1
					UPF0488 protein C8orf33	43.41	3.93	1
					Probable ATP-dependent RNA helicase DDX56	43.32	1.83	1
					60S ribosomal protein L18a	43.24	3.41	1
					Kinesin-like protein KIF13B	43.21	0.31	1
					E3 ubiquitin-protein ligase TRIM21	43.06	1.89	1
					Matrin-3	43.01	1.77	1
					Zinc finger protein with KRAB and SCAN domains 8	43.01	2.25	1
					Histone H3.3C	42.95	5.19	1
					SR-related and CTD-associated factor 4	42.95	1.05	1
					Probable ATP-dependent RNA helicase DDX20	42.93	2.18	1
					Transcriptional activator protein Pur-beta	42.49	1.05	1
					Eukaryotic translation initiation factor 2 subunit 3	42.4	2.33	1
					A-kinase anchor protein 17A	42.32	1.15	1
					General transcription factor 3C polypeptide 5	41.68	2.12	1
					Slit homolog 2 protein	41.66	1.05	1
					Surfeit locus protein 6	41.59	1.94	1
					Cold shock domain-containing protein E1	41.27	1.13	1
					Structural maintenance of chromosomes protein 4	40.57	0.54	1
					Replication factor C subunit 4	40.2	3.58	1
					Nucleolar and spindle-associated protein 1	40.2	4.54	1
					DNA-directed RNA polymerase I subunit RPA2	40.06	0.97	1
					Dermcidin	39.74	10	1
					Replication factor C subunit 5	38.71	4.12	1
					RNA-binding protein FUS	36.03	4.56	1
					Histone H2A.Z	34.66	5.47	1
					RNA-binding protein 42	34.04	2.08	1
