# Supplementary material for: Extracellular fibrinogen-binding protein released by intracellular Staphylococcus aureus suppresses host immunity by targeting TRAF3
Source: Nat Commun. 2022 Sep 19;13:5493. doi: 10.1038/s41467-022-33205-z (PMC9484707; doi:10.1038/s41467-022-33205-z)
Supplement: Supplementary file 4 — Dataset 2 [file 41467_2022_33205_MOESM4_ESM.xlsx]

## Sheet: Table 1
Efb BLAST alignment analysis.
BLASTN 2.9.0+
Reference: Stephen F. Altschul, Thomas L. Madden, Alejandro A. Schaffer, Jinghui Zhang, Zheng Zhang, Webb Miller, and David J. Lipman (1997), "Gapped BLAST and PSI-BLAST: a new generation of protein database search programs", Nucleic Acids Res. 25:3389-3402.
RID: local Database: C:\Users\zxk\AppData\Local\Temp
\CLC-121069\blast-420895\blastout1996055\132687tmp--1724901804885214197
Query= efb gene Length=498
Score E
Sequences producing significant alignments: (Bits) Value
CP070989 Staphylococcus aureus strain WBG7583 chromosome, com...																															899					0E00
CP070989 Staphylococcus aureus strain WBG7583 chromosome, com...																															56					3E-05
CP007447 Staphylococcus aureus strain XN108, complete genome.																															899					0E00
CP013959 Staphylococcus aureus strain V605 chromosome, comple...																															899					0E00
NC_010079 Staphylococcus aureus subsp. aureus USA300_TCH1516,...																															899					0E00
NC_010079 Staphylococcus aureus subsp. aureus USA300_TCH1516,...																															56					3E-05
NC_017347 Staphylococcus aureus subsp. aureus T0131, complete...																															899					0E00
NZ_CP007176 Staphylococcus aureus USA300-ISMMS1 chromosome, c...																															899					0E00
NZ_CP007176 Staphylococcus aureus USA300-ISMMS1 chromosome, c...																															56					3E-05
NC_022604 Staphylococcus aureus subsp. aureus Z172, complete ...																															899					0E00
NC_017331 Staphylococcus aureus subsp. aureus TW20, complete ...																															899					0E00
NC_016912 Staphylococcus aureus subsp. aureus VC40, complete ...																															899					0E00
NC_016912 Staphylococcus aureus subsp. aureus VC40, complete ...																															56					3E-05
NC_017341 Staphylococcus aureus subsp. aureus str. JKD6008, c...																															899					0E00
NZ_CP055225 Staphylococcus aureus LAC chromosome, complete ge...																															899					0E00
NZ_CP055225 Staphylococcus aureus LAC chromosome, complete ge...																															56					3E-05
NC_007793 Staphylococcus aureus subsp. aureus USA300_FPR3757,...																															899					0E00
NC_007793 Staphylococcus aureus subsp. aureus USA300_FPR3757,...																															56					3E-05
NC_002951 Staphylococcus aureus subsp. aureus COL, complete s...																															899					0E00
NC_002951 Staphylococcus aureus subsp. aureus COL, complete s...																															56					3E-05
NZ_CP076105 Staphylococcus aureus subsp. aureus RN4220 chromo...																															899					0E00
NZ_CP076105 Staphylococcus aureus subsp. aureus RN4220 chromo...																															56					3E-05
NZ_LS483365 Staphylococcus aureus subsp. aureus NCTC 8325 chr... 899 0E00
NZ_LS483365 Staphylococcus aureus subsp. aureus NCTC 8325 chr... 56 3E-05 NZ_LS483365 Staphylococcus aureus subsp. aureus NCTC 8325 chr... 39 2E00 NZ_CP023390 Staphylococcus aureus subsp. aureus str. Newman s... 899 0E00 NZ_CP023390 Staphylococcus aureus subsp. aureus str. Newman s... 56 3E-05 NC_009641 Staphylococcus aureus subsp. aureus str. Newman, co... 899 0E00 NC_009641 Staphylococcus aureu…
NZ_CP026077			Staphylococcus						aureus					strain				FDAARGOS_7 chromosom...													899					0E00
NZ_CP026077			Staphylococcus						aureus					strain				FDAARGOS_7 chromosom...													56					3E-05
NZ_CP026068			Staphylococcus						aureus					strain				FDAARGOS_24 chromoso...													899					0E00
NZ_CP026068			Staphylococcus						aureus					strain				FDAARGOS_24 chromoso...													56					3E-05
NZ_CP026080			Staphylococcus						aureus					strain				FDAARGOS_12 chromoso...													899					0E00
NZ_CP026080			Staphylococcus						aureus					strain				FDAARGOS_12 chromoso...													56					3E-05
NZ_CP026962			Staphylococcus						aureus					strain				FDAARGOS_6 chromosom...													899					0E00
NZ_CP026962			Staphylococcus						aureus					strain				FDAARGOS_6 chromosom...													56					3E-05
NZ_CP047830			Staphylococcus						aureus					strain				UP_996 chromosome, c...													899					0E00
NZ_CP047830			Staphylococcus						aureus					strain				UP_996 chromosome, c...													56					3E-05
NZ_CP090001			Staphylococcus						aureus					strain				RN6390 chromosome, c...													899					0E00
NZ_CP090001			Staphylococcus						aureus					strain				RN6390 chromosome, c...													56					3E-05
NZ_CP026070			Staphylococcus						aureus					strain				FDAARGOS_27 chromoso...													899					0E00
NZ_CP026070			Staphylococcus						aureus					strain				FDAARGOS_27 chromoso...													56					3E-05
NZ_CP077888			Staphylococcus						aureus					strain				334 chromosome, comp...													899					0E00
NZ_CP077888 Staphylococcus aureus strain 334 chromosome, comp... 56 3E-05
NZ_CP077893 Staphylococcus aureus strain 332 chromosome, comp... 899 0E00 NZ_CP077893 Staphylococcus aureus strain 332 chromosome, comp... 56 3E-05 NZ_CP077889 Staphylococcus aureus strain 333 chromosome, comp... 899 0E00 NZ_CP077889 Staphylococcus aureus strain 333 chromosome, comp... 56 3E-05 NZ_CP020959 Staphylococcus aureus strain H489 chromosome, com... 899 0E00 NZ_CP020959 Staphylococcus au…
NZ_CP020957			Staphylococcus						aureus					strain				C3948 chromosome, co...													899					0E00
NZ_CP020957			Staphylococcus						aureus					strain				C3948 chromosome, co...													56					3E-05
NZ_CP026960			Staphylococcus						aureus					strain				FDAARGOS_15 chromoso...													899					0E00
NZ_CP026960			Staphylococcus						aureus					strain				FDAARGOS_15 chromoso...													56					3E-05
NZ_CP047789			Staphylococcus						aureus					strain				UP_967 chromosome, c...													899					0E00
NZ_CP047789			Staphylococcus						aureus					strain				UP_967 chromosome, c...													56					3E-05
NZ_AP020311			Staphylococcus						aureus					strain				KUH140013 chromosome...													899					0E00
NZ_AP020311			Staphylococcus						aureus					strain				KUH140013 chromosome...													56					3E-05
NZ_CP022910			Staphylococcus						aureus					strain				164 chromosome, comp...													899					0E00
NZ_CP022910			Staphylococcus						aureus					strain				164 chromosome, comp...													56					3E-05
NZ_CP022910			Staphylococcus						aureus					strain				164 chromosome, comp...													42					6E-01
NZ_AP014921			Staphylococcus						aureus					strain				JH4899 chromosome, c...													899					0E00
NZ_AP014921			Staphylococcus						aureus					strain				JH4899 chromosome, c...													56					3E-05
NZ_CP007539			Staphylococcus						aureus					strain				FDAARGOS_5 chromosom...													899					0E00
NZ_CP007539			Staphylococcus						aureus					strain				FDAARGOS_5 chromosom...													56					3E-05
NZ_CP026076			Staphylococcus						aureus					strain				FDAARGOS_4 chromosom...													899					0E00
NZ_CP026076			Staphylococcus						aureus					strain				FDAARGOS_4 chromosom...													56					3E-05
NZ_CP062320			Staphylococcus						aureus					strain				NAS_OP_101 chromosom...													899					0E00
NZ_CP062320			Staphylococcus						aureus					strain				NAS_OP_101 chromosom...													56					3E-05
NZ_CP092052			Staphylococcus						aureus					strain				USA300 chromosome, c...													899					0E00
NZ_CP092052			Staphylococcus						aureus					strain				USA300 chromosome, c...													56					3E-05
NZ_CP018205 Staphylococcus aureus strain HG001 isolate RN1 ch... 899 0E00
NZ_CP018205 Staphylococcus aureus strain HG001 isolate RN1 ch... 56 3E-05 NZ_CP018205 Staphylococcus aureus strain HG001 isolate RN1 ch... 39 2E00
NZ_CP040560			Staphylococcus						aureus					strain				Col52-A5 chromosome,...													899					0E00
NZ_CP040560			Staphylococcus						aureus					strain				Col52-A5 chromosome,...													56					3E-05
NZ_AP020318			Staphylococcus						aureus					strain				KUH180038 chromosome...													899					0E00
NZ_AP020318			Staphylococcus						aureus					strain				KUH180038 chromosome...													56					3E-05
NZ_CP031661			Staphylococcus						aureus					strain				82 chromosome, compl...													899					0E00
NZ_CP031661			Staphylococcus						aureus					strain				82 chromosome, compl...													56					3E-05
NZ_CP031664			Staphylococcus						aureus					strain				28 chromosome, compl...													899					0E00
NZ_CP031664			Staphylococcus						aureus					strain				28 chromosome, compl...													56					3E-05
NZ_CP062331			Staphylococcus						aureus					strain				NAS_OP_017 chromosom...													899					0E00
NZ_CP062331			Staphylococcus						aureus					strain				NAS_OP_017 chromosom...													56					3E-05
NZ_AP020313			Staphylococcus						aureus					strain				KUH140046 chromosome...													899					0E00
NZ_AP020313			Staphylococcus						aureus					strain				KUH140046 chromosome...													56					3E-05
NZ_LS483350			Staphylococcus						aureus					strain				NCTC11940 chromosome...													899					0E00
NZ_CP029030			Staphylococcus						aureus					strain				CAR chromosome, comp...													899					0E00
NZ_CP029030			Staphylococcus						aureus					strain				CAR chromosome, comp...													56					3E-05
NZ_CP007657			Staphylococcus						aureus					strain				V2200 chromosome, co...													899					0E00
NZ_CP007657			Staphylococcus						aureus					strain				V2200 chromosome, co...													56					3E-05
NZ_CP007657			Staphylococcus						aureus					strain				V2200 chromosome, co...													56					3E-05
NZ_CP020956			Staphylococcus						aureus					strain				C8879 chromosome, co...													899					0E00
NZ_CP020956			Staphylococcus						aureus					strain				C8879 chromosome, co...													56					3E-05
NZ_CP042348			Staphylococcus						aureus					strain				BSN9R chromosome, co...													899					0E00
NZ_CP042348			Staphylococcus						aureus					strain				BSN9R chromosome, co...													56					3E-05
NZ_CP042346			Staphylococcus						aureus					strain				BSN9S chromosome, co...													899					0E00
NZ_CP042346			Staphylococcus						aureus					strain				BSN9S chromosome, co...													56					3E-05
NZ_CP079715			Staphylococcus						aureus					strain				V8 chromosome, compl...													899					0E00
NZ_CP079715			Staphylococcus						aureus					strain				V8 chromosome, compl...													56					3E-05
NZ_CP083728			Staphylococcus						aureus					strain				MR254 chromosome, co...													899					0E00
NZ_CP083728			Staphylococcus						aureus					strain				MR254 chromosome, co...													56					3E-05
NZ_CP007674			Staphylococcus						aureus					strain				CA15 chromosome, com...													899					0E00
NZ_CP007674			Staphylococcus						aureus					strain				CA15 chromosome, com...													56					3E-05
NZ_CP007672			Staphylococcus						aureus					strain				CA12 chromosome, com...													899					0E00
NZ_CP007672			Staphylococcus						aureus					strain				CA12 chromosome, com...													56					3E-05
NZ_AP023034			Staphylococcus						aureus					strain				TPS3156 chromosome, ...													899					0E00
NZ_AP023034			Staphylococcus						aureus					strain				TPS3156 chromosome, ...													56					3E-05
NZ_CP077877 Staphylococcus aureus strain 357 chromosome, comp... 899 0E00
NZ_CP077877 Staphylococcus aureus strain 357 chromosome, comp... 56 3E-05 NZ_CP077877 Staphylococcus aureus strain 357 chromosome, comp... 39 2E00 NZ_CP077885 Staphylococcus aureus strain 355 chromosome, comp... 899 0E00 NZ_CP077885 Staphylococcus aureus strain 355 chromosome, comp... 56 3E-05 NZ_CP077885 Staphylococcus aureus strain 355 chromosome, comp... 39 2E00 NZ_CP077880 Staphylococcus aure…
NZ_CP069565			Staphylococcus						aureus					strain				FDAARGOS_1245 chromo...													899					0E00
NZ_CP069565			Staphylococcus						aureus					strain				FDAARGOS_1245 chromo...													56					3E-05
NZ_CP069470			Staphylococcus						aureus					strain				FDAARGOS_1246 chromo...													899					0E00
NZ_CP069470			Staphylococcus						aureus					strain				FDAARGOS_1246 chromo...													56					3E-05
NZ_CP017094			Staphylococcus						aureus					strain				2148.C01 chromosome,...													899					0E00
NZ_CP017094			Staphylococcus						aureus					strain				2148.C01 chromosome,...													56					3E-05
NZ_CP062314			Staphylococcus						aureus					strain				NAS_OP_133 chromosom...													899					0E00
NZ_CP062314			Staphylococcus						aureus					strain				NAS_OP_133 chromosom...													56					3E-05
NZ_CP089162			Staphylococcus						aureus					strain				UNC_SaCF11 chromosom...													899					0E00
NZ_CP089162			Staphylococcus						aureus					strain				UNC_SaCF11 chromosom...													56					3E-05
NZ_CP016861			Staphylococcus						aureus					strain				1969.N chromosome, c...													899					0E00
NZ_CP016861			Staphylococcus						aureus					strain				1969.N chromosome, c...													56					3E-05
NZ_CP012120			Staphylococcus						aureus					strain				USA300_2014.C02 chro...													899					0E00
NZ_CP012120			Staphylococcus						aureus					strain				USA300_2014.C02 chro...													56					3E-05
NZ_CP025495			Staphylococcus						aureus					strain				3020.C01 chromosome,...													899					0E00
NZ_CP025495			Staphylococcus						aureus					strain				3020.C01 chromosome,...													56					3E-05
NZ_CP031888			Staphylococcus						aureus					strain				CFSAN082782 chromoso...													899					0E00
NZ_CP031888			Staphylococcus						aureus					strain				CFSAN082782 chromoso...													56					3E-05
NZ_CP031890			Staphylococcus						aureus					strain				CFSAN082781 chromoso...													899					0E00
NZ_CP031890			Staphylococcus						aureus					strain				CFSAN082781 chromoso...													56					3E-05
NZ_CP053353			Staphylococcus						aureus					strain				16405 chromosome, co...													899					0E00
NZ_CP053353			Staphylococcus						aureus					strain				16405 chromosome, co...													56					3E-05
NZ_LS483316			Staphylococcus						aureus					strain				NCTC13395 chromosome...													899					0E00
NZ_LS483316			Staphylococcus						aureus					strain				NCTC13395 chromosome...													56					3E-05
NZ_CP062324 Staphylococcus aureus strain NAS_OP_063 chromosom... 899 0E00
NZ_CP062324 Staphylococcus aureus strain NAS_OP_063 chromosom... 56 3E-05 NZ_CP062324 Staphylococcus aureus strain NAS_OP_063 chromosom... 39 2E00
NZ_CP040619			Staphylococcus						aureus					strain				J01 chromosome, comp...													899					0E00
NZ_CP040619			Staphylococcus						aureus					strain				J01 chromosome, comp...													56					3E-05
NZ_CP029669			Staphylococcus						aureus					strain				AR_0223 chromosome, ...													899					0E00
NZ_CP029669			Staphylococcus						aureus					strain				AR_0223 chromosome, ...													56					3E-05
NZ_CP010297			Staphylococcus						aureus					strain				ATCC BAA1680 chromos...													899					0E00
NZ_CP010297			Staphylococcus						aureus					strain				ATCC BAA1680 chromos...													56					3E-05
NZ_CP010295			Staphylococcus						aureus					strain				ATCC BAA1680 chromos...													899					0E00
NZ_CP010295			Staphylococcus						aureus					strain				ATCC BAA1680 chromos...													56					3E-05
NZ_CP029032			Staphylococcus						aureus					strain				OXLIM chromosome, co...													899					0E00
NZ_CP029032			Staphylococcus						aureus					strain				OXLIM chromosome, co...													56					3E-05
NZ_CP029031			Staphylococcus						aureus					strain				CIT chromosome, comp...													899					0E00
NZ_CP029031			Staphylococcus						aureus					strain				CIT chromosome, comp...													56					3E-05
NZ_CP010300			Staphylococcus						aureus					strain				ATCC BAA1680 chromos...													899					0E00
NZ_CP010300			Staphylococcus						aureus					strain				ATCC BAA1680 chromos...													56					3E-05
NZ_CP010298			Staphylococcus						aureus					strain				ATCC BAA1680 chromos...													899					0E00
NZ_CP010298			Staphylococcus						aureus					strain				ATCC BAA1680 chromos...													56					3E-05
NZ_CP010296			Staphylococcus						aureus					strain				ATCC BAA1680 chromos...													899					0E00
NZ_CP010296			Staphylococcus						aureus					strain				ATCC BAA1680 chromos...													56					3E-05
NZ_CP010299			Staphylococcus						aureus					strain				ATCC BAA1680 chromos...													899					0E00
NZ_CP010299			Staphylococcus						aureus					strain				ATCC BAA1680 chromos...													56					3E-05
NZ_CP007690			Staphylococcus						aureus					strain				UA-S391_USA300 isola...													899					0E00
NZ_CP007690			Staphylococcus						aureus					strain				UA-S391_USA300 isola...													56					3E-05
NZ_CP016855			Staphylococcus						aureus					strain				5118.N chromosome, c...													899					0E00
NZ_CP016855			Staphylococcus						aureus					strain				5118.N chromosome, c...													56					3E-05
NZ_CP016858			Staphylococcus						aureus					strain				1971.C01 chromosome,...													899					0E00
NZ_CP016858			Staphylococcus						aureus					strain				1971.C01 chromosome,...													56					3E-05
NZ_CP026961 Staphylococcus aureus strain FDAARGOS_10 chromoso... 899 0E00
NZ_CP026961 Staphylococcus aureus strain FDAARGOS_10 chromoso... 56 3E-05 NZ_CP026961 Staphylococcus aureus strain FDAARGOS_10 chromoso... 39 2E00 NZ_CP020619 Staphylococcus aureus strain JE2 chromosome, comp... 899 0E00 NZ_CP020619 Staphylococcus aureus strain JE2 chromosome, comp... 56 3E-05 NZ_CP035369 Staphylococcus aureus strain LAC chromosome, comp... 899 0E00 NZ_CP035369 Staphylococcus aur…
NZ_CP014407			Staphylococcus						aureus					strain				USA300-SUR12 chromos...													899					0E00
NZ_CP014407			Staphylococcus						aureus					strain				USA300-SUR12 chromos...													56					3E-05
NZ_CP081354			Staphylococcus						aureus					strain				SQL1 chromosome, com...													899					0E00
NZ_CP081354			Staphylococcus						aureus					strain				SQL1 chromosome, com...													56					3E-05
NZ_CP047809			Staphylococcus						aureus					strain				UP_1591 chromosome, ...													899					0E00
NZ_CP047809			Staphylococcus						aureus					strain				UP_1591 chromosome, ...													56					3E-05
NZ_CP058613 Staphylococcus aureus strain 128254 chromosome, c... 899 0E00
NZ_CP058613 Staphylococcus aureus strain 128254 chromosome, c... 56 3E-05 NZ_CP058613 Staphylococcus aureus strain 128254 chromosome, c... 39 2E00
NZ_CP016863			Staphylococcus						aureus					strain 1625.C01 chromosome,...																	899					0E00
NZ_CP016863			Staphylococcus						aureus					strain 1625.C01 chromosome,...																	56					3E-05
NZ_CP019590			Staphylococcus						aureus					strain C2406 chromosome, co...																	899					0E00
NZ_CP019590			Staphylococcus						aureus					strain C2406 chromosome, co...																	56					3E-05
NZ_LT598688			Staphylococcus						aureus					isolate Sa_Newman_UoM chrom...																	899					0E00
NZ_LT598688			Staphylococcus						aureus					isolate Sa_Newman_UoM chrom...																	56					3E-05
NZ_CP023391			Staphylococcus						aureus					strain Newman_D2C chromosom...																	899					0E00
NZ_CP023391			Staphylococcus						aureus					strain Newman_D2C chromosom...																	56					3E-05
NZ_CP043389			Staphylococcus						aureus					strain NRS384-rpoB-H481N-SC...																	899					0E00
NZ_CP043389			Staphylococcus						aureus					strain NRS384-rpoB-H481N-SC...																	56					3E-05
NZ_CP043392			Staphylococcus						aureus					strain NRS384-rpoB-H481N-NC...																	899					0E00
NZ_CP043392			Staphylococcus						aureus					strain NRS384-rpoB-H481N-NC...																	56					3E-05
NZ_CP043386			Staphylococcus						aureus					strain NRS384 chromosome, c...																	899					0E00
NZ_CP043386			Staphylococcus						aureus					strain NRS384 chromosome, c...																	56					3E-05
NZ_CP053639			Staphylococcus						aureus					strain 14732 chromosome, co...																	899					0E00
NZ_CP053639			Staphylococcus						aureus					strain 14732 chromosome, co...																	56					3E-05
NZ_CP029664			Staphylococcus						aureus					strain AR_0226 chromosome, ...																	899					0E00
NZ_CP029664			Staphylococcus						aureus					strain AR_0226 chromosome, ...																	56					3E-05
NZ_CP060491			Staphylococcus						aureus					strain				WH39 chromosome, com...													899					0E00
NZ_CP060491			Staphylococcus						aureus					strain				WH39 chromosome, com...													56					3E-05
NZ_CP087593			Staphylococcus						aureus					strain				Newman NM-CQ chromos...													899					0E00
NZ_CP087593			Staphylococcus						aureus					strain				Newman NM-CQ chromos...													56					3E-05
NZ_LR027870			Staphylococcus						aureus					strain				BPH2019 isolate BPH2...													899					0E00
NZ_LR130518			Staphylococcus						aureus					strain				BPH2986 isolate BPH2...													899					0E00
NZ_LR130518			Staphylococcus						aureus					strain				BPH2986 isolate BPH2...													56					3E-05
NZ_CP022902			Staphylococcus						aureus					strain				165 chromosome, comp...													899					0E00
NZ_CP022902			Staphylococcus						aureus					strain				165 chromosome, comp...													56					3E-05
NZ_CP022906			Staphylococcus						aureus					strain				546 chromosome, comp...													899					0E00
NZ_CP022906			Staphylococcus						aureus					strain				546 chromosome, comp...													56					3E-05
NZ_CP007670			Staphylococcus						aureus					strain				M121 chromosome, com...													899					0E00
NZ_CP007670			Staphylococcus						aureus					strain				M121 chromosome, com...													56					3E-05
NZ_AP017377			Staphylococcus						aureus					strain				OC8 chromosome, comp...													899					0E00
NZ_AP017377			Staphylococcus						aureus					strain				OC8 chromosome, comp...													56					3E-05
NZ_CP029667 Staphylococcus aureus strain AR_0225 chromosome, ... 899 0E00
NZ_CP029667 Staphylococcus aureus strain AR_0225 chromosome, ... 56 3E-05 NZ_CP029667 Staphylococcus aureus strain AR_0225 chromosome, ... 39 2E00
NZ_CP013231			Staphylococcus						aureus					strain				UTSW MRSA 55 chromos...													899					0E00
NZ_CP013231			Staphylococcus						aureus					strain				UTSW MRSA 55 chromos...													56					3E-05
NZ_CP047321			Staphylococcus						aureus					strain				RJ1267 chromosome, c...													899					0E00
NZ_CP047321			Staphylococcus						aureus					strain				RJ1267 chromosome, c...													56					3E-05
NZ_CP077098			Staphylococcus						aureus					strain				RGB-095930 chromosom...													899					0E00
NZ_CP077098			Staphylococcus						aureus					strain				RGB-095930 chromosom...													42					6E-01
NZ_CP009423			Staphylococcus						aureus					strain				USA300_SUR1 chromoso...													899					0E00
NZ_CP009423			Staphylococcus						aureus					strain				USA300_SUR1 chromoso...													56					3E-05
NZ_CP014365			Staphylococcus						aureus					strain				USA300-SUR2 chromoso...													899					0E00
NZ_CP014365			Staphylococcus						aureus					strain				USA300-SUR2 chromoso...													56					3E-05
NZ_CP014362			Staphylococcus						aureus					strain				USA300-SUR1 chromoso...													899					0E00
NZ_CP014362			Staphylococcus						aureus					strain				USA300-SUR1 chromoso...													56					3E-05
NZ_CP031537			Staphylococcus						aureus					strain				WCH-SK2 chromosome, ...													899					0E00
NZ_CP029166			Staphylococcus						aureus					strain				SVH7513 chromosome, ...													899					0E00
NZ_CP029166			Staphylococcus						aureus					strain				SVH7513 chromosome, ...													56					3E-05
NZ_CP029166			Staphylococcus						aureus					strain				SVH7513 chromosome, ...													42					6E-01
NZ_CP014441 Staphylococcus aureus strain USA300-SUR23 chromos... 899 0E00
NZ_CP014441 Staphylococcus aureus strain USA300-SUR23 chromos... 56 3E-05 NZ_CP014441 Staphylococcus aureus strain USA300-SUR23 chromos... 39 2E00 NZ_CP014438 Staphylococcus aureus strain USA300-SUR22 chromos... 899 0E00 NZ_CP014438 Staphylococcus aureus strain USA300-SUR22 chromos... 56 3E-05 NZ_CP014438 Staphylococcus aureus strain USA300-SUR22 chromos... 39 2E00 NZ_CP014432 Staphylococcus aure…
NZ_CP014397 Staphylococcus aureus strain USA300-SUR10 chromos... 899 0E00
NZ_CP014397 Staphylococcus aureus strain USA300-SUR10 chromos... 56 3E-05 NZ_CP014397 Staphylococcus aureus strain USA300-SUR10 chromos... 39 2E00 NZ_CP014392 Staphylococcus aureus strain USA300-SUR9 chromoso... 899 0E00 NZ_CP014392 Staphylococcus aureus strain USA300-SUR9 chromoso... 56 3E-05 NZ_CP014392 Staphylococcus aureus strain USA300-SUR9 chromoso... 39 2E00 NZ_CP058615 Staphylococcus aure…
NZ_LR027873			Staphylococcus						aureus					strain				BPH2070 isolate BPH2...													899					0E00
NZ_LR027876			Staphylococcus						aureus					strain				JKD6009 isolate JKD6...													899					0E00
NZ_CP022908			Staphylococcus						aureus					strain				545 chromosome, comp...													899					0E00
NZ_CP022908			Staphylococcus						aureus					strain				545 chromosome, comp...													56					3E-05
NZ_LS483301			Staphylococcus						aureus					strain				NCTC13394 chromosome...													899					0E00
NZ_LS483301			Staphylococcus						aureus					strain				NCTC13394 chromosome...													56					3E-05
NZ_LS483301			Staphylococcus						aureus					strain				NCTC13394 chromosome...													42					6E-01
NZ_LR027877			Staphylococcus						aureus					isolate BPH3244 chromosome 1.																	899					0E00
NZ_CP040622			Staphylococcus						aureus					strain JKD6004 chromosome, ...																	899					0E00
NZ_CP040625			Staphylococcus						aureus					strain JKD6004-DR chromosom...																	899					0E00
NZ_CP043302			Staphylococcus						aureus					strain 16445 chromosome, co...																	899					0E00
NZ_CP043302			Staphylococcus						aureus					strain 16445 chromosome, co...																	56					3E-05
NZ_LS483319			Staphylococcus						aureus					strain NCTC13140 chromosome...																	899					0E00
NZ_LS483319 Staphylococcus aureus strain NCTC13140 chromosome...																															56					3E-05
NZ_CP020960 Staphylococcus aureus strain JK3137 chromosome, c...																															899					0E00
NZ_CP020960 Staphylococcus aureus strain JK3137 chromosome, c...																															56					3E-05
NZ_CP007499 Staphylococcus aureus strain 2395 USA500 chromoso...																															899					0E00
NZ_CP007499 Staphylococcus aureus strain 2395 USA500 chromoso...																															56					3E-05
NZ_CP007499 Staphylococcus aureus strain 2395 USA500 chromoso...																															42					6E-01
NZ_CP026072 Staphylococcus aureus strain FDAARGOS_35 chromoso...																															899					0E00
NZ_CP026072 Staphylococcus aureus strain FDAARGOS_35 chromoso...																															56					3E-05
NZ_CP026072 Staphylococcus aureus strain FDAARGOS_35 chromoso...																															42					6E-01
NZ_CP029685 Staphylococcus aureus strain CMRSA-3 chromosome, ...																															899					0E00
NZ_CP094853 Staphylococcus aureus strain NY2010 chromosome, c...																															899					0E00
NZ_CP041010 Staphylococcus aureus strain FDAARGOS_766 chromos...																															899					0E00
NZ_CP041010 Staphylococcus aureus strain FDAARGOS_766 chromos...																															56					3E-05
CP064389 Staphylococcus aureus strain PartE-Saureus-RM8376 ch...																															899					0E00
CP064389 Staphylococcus aureus strain PartE-Saureus-RM8376 ch...																															56					3E-05
NZ_CP058312 Staphylococcus aureus strain BLR-DV chromosome, c...																															899					0E00
NZ_CP012012 Staphylococcus aureus strain HC1335 chromosome, c...																															899					0E00
NZ_LR027869 Staphylococcus aureus isolate BPH2869 chromosome 1.																															899					0E00
NC_021670 Staphylococcus aureus, complete sequence.																															899					0E00
NZ_CP012015 Staphylococcus aureus strain Gv51 chromosome, com...																															899					0E00
NZ_CP012018 Staphylococcus aureus strain Gv88 chromosome, com...																															899					0E00
NZ_CP012013 Staphylococcus aureus strain Be62 chromosome, com...																															899					0E00
NZ_LR027874 Staphylococcus aureus strain BPH2056 isolate BPH2...																															899					0E00
NZ_CP094855 Staphylococcus aureus strain NY2491 chromosome, c...																															899					0E00
NZ_CP015447 Staphylococcus aureus strain M92 chromosome, comp...																															899					0E00
NZ_CP027788 Staphylococcus aureus strain CMRSA-6 chromosome, ...																															899					0E00
NZ_CP009681 Staphylococcus aureus strain Gv69 chromosome, com...																															899					0E00
NZ_CP012011 Staphylococcus aureus strain HC1340 chromosome, c...																															899					0E00
NZ_LR130515 Staphylococcus aureus strain BPH2947 isolate BPH2...																															899					0E00
NZ_CP030138 Staphylococcus aureus strain M48 chromosome, comp...																															899					0E00
NZ_LR027878 Staphylococcus aureus strain BPH2003 isolate BPH2...																															899					0E00
NZ_CP013957 Staphylococcus aureus strain V521 isolate Sequenc...																															899					0E00
NZ_CP018629 Staphylococcus aureus strain MRSA107 chromosome, ...																															899					0E00
CP064365 Staphylococcus aureus strain PartF-Saureus-RM8376 ch...																															899					0E00
CP064365 Staphylococcus aureus strain PartF-Saureus-RM8376 ch...																															56					3E-05
NZ_CP040998 Staphylococcus aureus strain FDAARGOS_773 chromos...																															899					0E00
NZ_CP040998 Staphylococcus aureus strain FDAARGOS_773 chromos...																															56					3E-05
NZ_CP035101 Staphylococcus aureus strain ATCC 12600 chromosom...																															899					0E00
NZ_CP035101 Staphylococcus aureus strain ATCC 12600 chromosom...																															56					3E-05
NZ_CP011526 Staphylococcus aureus strain DSM 20231 chromosome...																															899					0E00
NZ_CP011526 Staphylococcus aureus strain DSM 20231 chromosome...																															56					3E-05
NC_007795 Staphylococcus aureus subsp. aureus NCTC 8325 chrom... 899 0E00
NC_007795 Staphylococcus aureus subsp. aureus NCTC 8325 chrom... 56 3E-05 NC_007795 Staphylococcus aureus subsp. aureus NCTC 8325 chrom... 39 2E00
NZ_CP031673			Staphylococcus						aureus					strain				MOZ66 chromosome, co...													899					0E00
NZ_CP031673			Staphylococcus						aureus					strain				MOZ66 chromosome, co...													56					3E-05
NZ_LR134085			Staphylococcus						aureus					strain				NCTC12233 chromosome...													899					0E00
NZ_LR134085			Staphylococcus						aureus					strain				NCTC12233 chromosome...													56					3E-05
NZ_CP022290			Staphylococcus						aureus					strain				EDCC5458 chromosome,...													899					0E00
NZ_CP022290			Staphylococcus						aureus					strain				EDCC5458 chromosome,...													56					3E-05
NZ_CP027101 Staphylococcus aureus strain FDAARGOS_140 chromos... 899 0E00
NZ_CP027101 Staphylococcus aureus strain FDAARGOS_140 chromos... 56 3E-05 NZ_CP027101 Staphylococcus aureus strain FDAARGOS_140 chromos... 39 2E00 NC_021059 Staphylococcus aureus M1, complete sequence. 899 0E00 NC_021059 Staphylococcus aureus M1, complete sequence. 56 3E-05 NC_021059 Staphylococcus aureus M1, complete sequence. 42 6E-01 NZ_CP027476 Staphylococcus aureus subsp. aureus USA300 strai…
NZ_CP071344			Staphylococcus						aureus					strain				M117 chromosome.												899						0E00
NZ_CP071344			Staphylococcus						aureus					strain				M117 chromosome.												56						3E-05
NZ_CP071335			Staphylococcus						aureus					strain				M313 chromosome.												899						0E00
NZ_CP071335			Staphylococcus						aureus					strain				M313 chromosome.												56						3E-05
NZ_CP071338			Staphylococcus						aureus					strain				M222 chromosome.												899						0E00
NZ_CP071338			Staphylococcus						aureus					strain				M222 chromosome.												56						3E-05
NZ_CP071350			Staphylococcus						aureus					strain				Laus385 chromosome.												899						0E00
NZ_CP071350			Staphylococcus						aureus					strain				Laus385 chromosome.												56						3E-05
NZ_CP071359			Staphylococcus						aureus					strain				M1092 chromosome.												899						0E00
NZ_CP071359			Staphylococcus						aureus					strain				M1092 chromosome.												56						3E-05
NZ_CP071357			Staphylococcus						aureus					strain				M2117 chromosome.												899						0E00
NZ_CP071357			Staphylococcus						aureus					strain				M2117 chromosome.												56						3E-05
NZ_CP071369			Staphylococcus						aureus					strain				G04 chromosome.												899						0E00
NZ_CP071369			Staphylococcus						aureus					strain				G04 chromosome.												56						3E-05
NZ_CP071349			Staphylococcus						aureus					strain				M5 chromosome.												899						0E00
NZ_CP071349			Staphylococcus						aureus					strain				M5 chromosome.												56						3E-05
NZ_CP071337			Staphylococcus						aureus					strain				M283 chromosome.												899						0E00
NZ_CP071337			Staphylococcus						aureus					strain				M283 chromosome.												56						3E-05
NZ_CP071372			Staphylococcus						aureus					strain				Fu1 chromosome.												899						0E00
NZ_CP071372			Staphylococcus						aureus					strain				Fu1 chromosome.												56						3E-05
NZ_CP071346			Staphylococcus						aureus					strain				M86 chromosome.												899						0E00
NZ_CP071346			Staphylococcus						aureus					strain				M86 chromosome.												56						3E-05
NZ_CP071351			Staphylococcus						aureus					strain				Laus270 chromosome.												899						0E00
NZ_CP071351			Staphylococcus						aureus					strain				Laus270 chromosome.												56						3E-05
NZ_CP071373 Staphylococcus aureus strain Bk chromosome. 899 0E00
NZ_CP071373 Staphylococcus aureus strain Bk chromosome. 56 3E-05 NZ_CP071373 Staphylococcus aureus strain Bk chromosome. 39 2E00
NZ_CP071339			Staphylococcus						aureus					strain				M192 chromosome.											899							0E00
NZ_CP071339			Staphylococcus						aureus					strain				M192 chromosome.											56							3E-05
NZ_CP071341			Staphylococcus						aureus					strain				M160 chromosome.											899							0E00
NZ_CP071341			Staphylococcus						aureus					strain				M160 chromosome.											56							3E-05
NZ_CP071345			Staphylococcus						aureus					strain				M92 chromosome.											899							0E00
NZ_CP071345			Staphylococcus						aureus					strain				M92 chromosome.											56							3E-05
NZ_CP071334			Staphylococcus						aureus					strain				M319 chromosome.											899							0E00
NZ_CP071334			Staphylococcus						aureus					strain				M319 chromosome.											56							3E-05
NZ_CP071365			Staphylococcus						aureus					strain				G57 chromosome.											899							0E00
NZ_CP071365			Staphylococcus						aureus					strain				G57 chromosome.											56							3E-05
NZ_CP071333			Staphylococcus						aureus					strain				M385 chromosome.											899							0E00
NZ_CP071333			Staphylococcus						aureus					strain				M385 chromosome.											56							3E-05
NZ_CP071370			Staphylococcus						aureus					strain				G03 chromosome.											899							0E00
NZ_CP071370			Staphylococcus						aureus					strain				G03 chromosome.											56							3E-05
NZ_CP071368			Staphylococcus						aureus					strain				G16 chromosome.											899							0E00
NZ_CP071368			Staphylococcus						aureus					strain				G16 chromosome.											56							3E-05
NZ_CP071367			Staphylococcus						aureus					strain				G34 chromosome.											899							0E00
NZ_CP071367			Staphylococcus						aureus					strain				G34 chromosome.											56							3E-05
NZ_CP071358			Staphylococcus						aureus					strain				M1172 chromosome.											899							0E00
NZ_CP071358			Staphylococcus						aureus					strain				M1172 chromosome.											56							3E-05
NZ_CP071354			Staphylococcus						aureus					strain				I29 chromosome.											899							0E00
NZ_CP071354			Staphylococcus						aureus					strain				I29 chromosome.											56							3E-05
NZ_CP071356			Staphylococcus						aureus					strain				M2872 chromosome.											899							0E00
NZ_CP071356			Staphylococcus						aureus					strain				M2872 chromosome.											56							3E-05
NZ_CP071362			Staphylococcus						aureus					strain				Jn chromosome.											899							0E00
NZ_CP071362			Staphylococcus						aureus					strain				Jn chromosome.											56							3E-05
NZ_CP071336			Staphylococcus						aureus					strain				M308 chromosome.											899							0E00
NZ_CP071336			Staphylococcus						aureus					strain				M308 chromosome.											56							3E-05
NZ_CP071360			Staphylococcus						aureus					strain				O103 chromosome.											899							0E00
NZ_CP071360			Staphylococcus						aureus					strain				O103 chromosome.											56							3E-05
NZ_CP071366			Staphylococcus						aureus					strain				G36 chromosome.											899							0E00
NZ_CP071366			Staphylococcus						aureus					strain				G36 chromosome.											56							3E-05
NZ_CP071332			Staphylococcus						aureus					strain				M534 chromosome.											899							0E00
NZ_CP071332			Staphylococcus						aureus					strain				M534 chromosome.											56							3E-05
NZ_CP071363			Staphylococcus						aureus					strain				Je chromosome.											899							0E00
NZ_CP071363			Staphylococcus						aureus					strain				Je chromosome.											56							3E-05
NZ_CP071361			Staphylococcus						aureus					strain				O100 chromosome.											899							0E00
NZ_CP071361 Staphylococcus aureus strain O100 chromosome.																															56					3E-05
NZ_CP071371 Staphylococcus aureus strain G01 chromosome.																															899					0E00
NZ_CP071371 Staphylococcus aureus strain G01 chromosome.																															56					3E-05
NZ_CP071364 Staphylococcus aureus strain Jb chromosome.																															899					0E00
NZ_CP071364 Staphylococcus aureus strain Jb chromosome.																															56					3E-05
NZ_CP071352 Staphylococcus aureus strain I37 chromosome.																															899					0E00
NZ_CP071352 Staphylococcus aureus strain I37 chromosome.																															56					3E-05
NZ_CP033681 Staphylococcus aureus strain MSSA54 chromosome.																															899					0E00
NZ_CP033681 Staphylococcus aureus strain MSSA54 chromosome.																															56					3E-05
NZ_CP071353 Staphylococcus aureus strain I36 chromosome.																															899					0E00
NZ_CP071353 Staphylococcus aureus strain I36 chromosome.																															56					3E-05
NZ_CP071353 Staphylococcus aureus strain I36 chromosome.																															42					6E-01
NZ_CP071340 Staphylococcus aureus strain M186 chromosome.																															899					0E00
NZ_CP071340 Staphylococcus aureus strain M186 chromosome.																															56					3E-05
NZ_CP071343 Staphylococcus aureus strain M124 chromosome.																															899					0E00
NZ_CP071343 Staphylococcus aureus strain M124 chromosome.																															56					3E-05
NZ_CP071342 Staphylococcus aureus strain M125 chromosome.																															899					0E00
NZ_CP071342 Staphylococcus aureus strain M125 chromosome.																															56					3E-05
NZ_CP071347 Staphylococcus aureus strain M37 chromosome.																															899					0E00
NZ_CP071347 Staphylococcus aureus strain M37 chromosome.																															56					3E-05
NZ_CP071348 Staphylococcus aureus strain M20 chromosome.																															899					0E00
NZ_CP071348 Staphylococcus aureus strain M20 chromosome.																															56					3E-05
NZ_CP071355 Staphylococcus aureus strain I2 chromosome.																															899					0E00
NZ_CP071355 Staphylococcus aureus strain I2 chromosome.																															56					3E-05
NZ_CP071374 Staphylococcus aureus strain Bc chromosome.																															899					0E00
NZ_CP071374 Staphylococcus aureus strain Bc chromosome.																															56					3E-05
NZ_CP060631 Staphylococcus aureus strain R3 chromosome.																															899					0E00
NZ_CP060631 Staphylococcus aureus strain R3 chromosome.																															56					3E-05
NZ_CP080054 Staphylococcus aureus strain BSN14RB chromosome.																															899					0E00
NZ_CP080054 Staphylococcus aureus strain BSN14RB chromosome.																															56					3E-05
NZ_CP080053 Staphylococcus aureus strain BSN14R1 chromosome.																															899					0E00
NZ_CP080053 Staphylococcus aureus strain BSN14R1 chromosome.																															56					3E-05
NZ_CP080055 Staphylococcus aureus strain BSN14S3 chromosome.																															899					0E00
NZ_CP080055 Staphylococcus aureus strain BSN14S3 chromosome.																															56					3E-05
CP032468 Staphylococcus aureus strain SA H29 chromosome.																															899					0E00
CP032468 Staphylococcus aureus strain SA H29 chromosome.																															56					3E-05
CP076719 Staphylococcus aureus strain P7D0 ESCAFLOR chromosome.																															899					0E00
CP076719 Staphylococcus aureus strain P7D0 ESCAFLOR chromosome.																															56					3E-05
CP076719 Staphylococcus aureus strain P7D0 ESCAFLOR chromosome.																															56					3E-05
CP060630 Staphylococcus aureus strain R9 chromosome.																															899					0E00
CP060630 Staphylococcus aureus strain R9 chromosome.																															56					3E-05
NZ_CP047849 Staphylococcus aureus strain UP_403 chromosome, c...																															895					0E00
NZ_CP047849 Staphylococcus aureus strain UP_403 chromosome, c...																															56					3E-05
NZ_CP062439 Staphylococcus aureus strain NAS_AN_285 chromosom...																															895					0E00
NZ_CP062439 Staphylococcus aureus strain NAS_AN_285 chromosom...																															56					3E-05
NZ_CP096250 Staphylococcus aureus strain RAC013018-A chromosome.																															895					0E00
NZ_CP096250 Staphylococcus aureus strain RAC013018-A chromosome.																															56					3E-05
NZ_LS483309 Staphylococcus aureus strain NCTC9944 chromosome ...																															894					0E00
NZ_CP047784 Staphylococcus aureus strain UP_1209 chromosome, ...																															890					0E00
NZ_CP047784 Staphylococcus aureus strain UP_1209 chromosome, ...																															58					8E-06
NZ_CP047813 Staphylococcus aureus strain UP_1500 chromosome, ...																															890					0E00
NZ_CP047813 Staphylococcus aureus strain UP_1500 chromosome, ...																															58					8E-06
NZ_CP065857 Staphylococcus aureus strain CC1153-MRSA chromoso...																															890					0E00
CP051479 Staphylococcus aureus strain NGA76 chromosome, compl...																															886					0E00
CP051479 Staphylococcus aureus strain NGA76 chromosome, compl...																															58					8E-06
CP051483 Staphylococcus aureus strain NGA66a chromosome, comp...																															886					0E00
CP051483 Staphylococcus aureus strain NGA66a chromosome, comp...																															58					8E-06
CP045441 Staphylococcus aureus strain 950122 chromosome, comp...																															886					0E00
CP045441 Staphylococcus aureus strain 950122 chromosome, comp...																															58					8E-06
CP026646 Staphylococcus aureus strain 2288 chromosome, comple...																															886					0E00
CP026646 Staphylococcus aureus strain 2288 chromosome, comple...																															58					8E-06
CP045474 Staphylococcus aureus strain 515798 chromosome, comp...																															886					0E00
CP045474 Staphylococcus aureus strain 515798 chromosome, comp...																															58					8E-06
CP051482 Staphylococcus aureus strain NGA104a chromosome, com...																															886					0E00
CP051482 Staphylococcus aureus strain NGA104a chromosome, com...																															58					8E-06
CP051191 Staphylococcus aureus strain NGA102 chromosome, comp...																															886					0E00
CP051191 Staphylococcus aureus strain NGA102 chromosome, comp...																															58					8E-06
CP045439 Staphylococcus aureus strain 07-059 chromosome, comp...																															886					0E00
CP045439 Staphylococcus aureus strain 07-059 chromosome, comp...																															58					8E-06
CP045442 Staphylococcus aureus strain 111250134 chromosome, c...																															886					0E00
CP045442 Staphylococcus aureus strain 111250134 chromosome, c...																															58					8E-06
NC_022226 Staphylococcus aureus subsp. aureus CN1, complete s...																															886					0E00
NC_022226 Staphylococcus aureus subsp. aureus CN1, complete s...																															55					3E-05
NC_002953 Staphylococcus aureus subsp. aureus MSSA476, comple...																															886					0E00
NC_002953 Staphylococcus aureus subsp. aureus MSSA476, comple...																															58					8E-06
NC_003923 Staphylococcus aureus subsp. aureus MW2, complete s...																															886					0E00
NC_003923 Staphylococcus aureus subsp. aureus MW2, complete s...																															58					8E-06
NZ_CP062372 Staphylococcus aureus strain NAS_AN_109 chromosom...																															886					0E00
NZ_CP062372 Staphylococcus aureus strain NAS_AN_109 chromosom...																															55					3E-05
NZ_CP062402 Staphylococcus aureus strain NAS_OP_056 chromosom...																															886					0E00
NZ_CP062402 Staphylococcus aureus strain NAS_OP_056 chromosom...																															55					3E-05
NZ_CP020354 Staphylococcus aureus strain FORC59 chromosome, c...																															886					0E00
NZ_CP013132 Staphylococcus aureus strain FORC_026 chromosome,...																															886					0E00
NZ_CP013132 Staphylococcus aureus strain FORC_026 chromosome,...																															58					8E-06
NZ_CP062329 Staphylococcus aureus strain NAS_OP_026 chromosom...																															886					0E00
NZ_CP062329 Staphylococcus aureus strain NAS_OP_026 chromosom...																															55					3E-05
NZ_LR130509 Staphylococcus aureus strain BPH2760 isolate BPH2...																															886					0E00
NZ_LR130509 Staphylococcus aureus strain BPH2760 isolate BPH2...																															58					8E-06
NZ_CP062421 Staphylococcus aureus strain NAS_AN_003 chromosom...																															886					0E00
NZ_CP022607 Staphylococcus aureus strain FORC_061 chromosome,...																															886					0E00
NZ_CP022607 Staphylococcus aureus strain FORC_061 chromosome,...																															55					3E-05
NZ_AP018922 Staphylococcus aureus strain JMUB1273 chromosome,...																															886					0E00
NZ_CP062362 Staphylococcus aureus strain NAS_AN_152 chromosom...																															886					0E00
NZ_CP062362 Staphylococcus aureus strain NAS_AN_152 chromosom...																															55					3E-05
NZ_CP062403 Staphylococcus aureus strain NAS_OP_052 chromosom...																															886					0E00
NZ_CP062376 Staphylococcus aureus strain NAS_AN_099 chromosom...																															886					0E00
NZ_CP062376 Staphylococcus aureus strain NAS_AN_099 chromosom...																															58					8E-06
NZ_CP031265 Staphylococcus aureus strain 13 chromosome, compl...																															886					0E00
NZ_CP031265 Staphylococcus aureus strain 13 chromosome, compl...																															58					8E-06
NZ_CP062338 Staphylococcus aureus strain NAS_NP_103 chromosom...																															886					0E00
NZ_CP062419 Staphylococcus aureus strain NAS_AN_023 chromosom...																															886					0E00
NZ_CP062419 Staphylococcus aureus strain NAS_AN_023 chromosom...																															55					3E-05
NZ_CP015646 Staphylococcus aureus strain 08-02300 chromosome,...																															886					0E00
NZ_CP015646 Staphylococcus aureus strain 08-02300 chromosome,...																															58					8E-06
NZ_CP062318 Staphylococcus aureus strain NAS_OP_132 chromosom...																															886					0E00
NZ_CP047826 Staphylococcus aureus strain UP_1239 chromosome, ...																															886					0E00
NZ_CP047826 Staphylococcus aureus strain UP_1239 chromosome, ...																															58					8E-06
NZ_CP062416 Staphylococcus aureus strain NAS_AN_149 chromosom...																															886					0E00
NZ_CP062416 Staphylococcus aureus strain NAS_AN_149 chromosom...																															55					3E-05
NZ_CP038229 Staphylococcus aureus strain MJ163 chromosome, co...																															886					0E00
NZ_CP038229 Staphylococcus aureus strain MJ163 chromosome, co...																															58					8E-06
NZ_CP062412 Staphylococcus aureus strain NAS_AN_181 chromosom...																															886					0E00
NZ_CP062412 Staphylococcus aureus strain NAS_AN_181 chromosom...																															55					3E-05
NZ_CP062414 Staphylococcus aureus strain NAS_AN_175 chromosom...																															886					0E00
NZ_CP062414 Staphylococcus aureus strain NAS_AN_175 chromosom...																															55					3E-05
NZ_CP062386 Staphylococcus aureus strain NAS_AN_047 chromosom...																															886					0E00
NZ_CP062386 Staphylococcus aureus strain NAS_AN_047 chromosom...																															55					3E-05
NZ_CP047790 Staphylococcus aureus strain UP_830 chromosome, c...																															886					0E00
NZ_CP047790 Staphylococcus aureus strain UP_830 chromosome, c...																															55					3E-05
NZ_CP016856 Staphylococcus aureus strain 2148.N chromosome, c...																															886					0E00
NZ_CP016856 Staphylococcus aureus strain 2148.N chromosome, c...																															55					3E-05
NZ_CP077916 Staphylococcus aureus strain 281 chromosome, comp...																															886					0E00
NZ_CP077916 Staphylococcus aureus strain 281 chromosome, comp...																															58					8E-06
NZ_CP017680 Staphylococcus aureus strain CFSAN007851 chromoso...																															886					0E00
NZ_CP017680 Staphylococcus aureus strain CFSAN007851 chromoso...																															58					8E-06
NZ_CP077917 Staphylococcus aureus strain 280 chromosome, comp...																															886					0E00
NZ_CP077917 Staphylococcus aureus strain 280 chromosome, comp...																															58					8E-06
NZ_CP077920 Staphylococcus aureus strain 277 chromosome, comp...																															886					0E00
NZ_CP077920			Staphylococcus						aureus					strain				277 chromosome, comp...													58					8E-06
NZ_CP012976			Staphylococcus						aureus					strain				ST20130942 chromosom...													886					0E00
NZ_CP012974			Staphylococcus						aureus					strain				ST20130943 chromosom...													886					0E00
NZ_LR133917			Staphylococcus						aureus					strain				NCTC8317 chromosome ...													886					0E00
NZ_AP020316			Staphylococcus						aureus					strain				KUH140331 chromosome...													886					0E00
NZ_CP068143			Staphylococcus						aureus					strain				FDAARGOS_1086 chromo...													886					0E00
NZ_CP068143			Staphylococcus						aureus					strain				FDAARGOS_1086 chromo...													58					8E-06
NZ_CP080564			Staphylococcus						aureus					strain				HL16278 chromosome, ...													886					0E00
NZ_CP080564			Staphylococcus						aureus					strain				HL16278 chromosome, ...													55					3E-05
NZ_CP016398			Staphylococcus						aureus					strain				FORC_040 chromosome,...													886					0E00
NZ_CP016398			Staphylococcus						aureus					strain				FORC_040 chromosome,...													55					3E-05
NZ_CP031130			Staphylococcus						aureus					strain				F17SA003 chromosome,...													886					0E00
NZ_CP031130			Staphylococcus						aureus					strain				F17SA003 chromosome,...													55					3E-05
NZ_CP031130			Staphylococcus						aureus					strain				F17SA003 chromosome,...													39					2E00
NZ_CP070983			Staphylococcus						aureus					strain				WBG8366 chromosome, ...													886					0E00
NZ_CP070983			Staphylococcus						aureus					strain				WBG8366 chromosome, ...													55					3E-05
NZ_CP047852			Staphylococcus						aureus					strain				UP_274 chromosome, c...													886					0E00
NZ_AP014653			Staphylococcus						aureus					strain				TMUS2134 chromosome,...													886					0E00
NZ_AP014653			Staphylococcus						aureus					strain				TMUS2134 chromosome,...													55					3E-05
NZ_AP014652			Staphylococcus						aureus					strain				TMUS2126 chromosome,...													886					0E00
NZ_AP014652			Staphylococcus						aureus					strain				TMUS2126 chromosome,...													55					3E-05
NZ_CP062340			Staphylococcus						aureus					strain				NAS_AN_275 chromosom...													886					0E00
NZ_LT615218			Staphylococcus						aureus					strain				AUS0325 chromosome 1.													886					0E00
NZ_LT615218			Staphylococcus						aureus					strain				AUS0325 chromosome 1.													55					3E-05
NZ_CP047835			Staphylococcus						aureus					strain				UP_883 chromosome, c...													886					0E00
NZ_CP034486			Staphylococcus						aureus					strain				PMB 64-1 chromosome,...													886					0E00
NZ_CP034486			Staphylococcus						aureus					strain				PMB 64-1 chromosome,...													58					8E-06
NZ_CP062334			Staphylococcus						aureus					strain				NAS_NP_164 chromosom...													886					0E00
NZ_CP070986			Staphylococcus						aureus					strain				WBG8287 chromosome, ...													886					0E00
NZ_CP070986			Staphylococcus						aureus					strain				WBG8287 chromosome, ...													58					8E-06
NZ_CP062322			Staphylococcus						aureus					strain				NAS_OP_071 chromosom...													886					0E00
NZ_CP042046			Staphylococcus						aureus					strain				B2-7A chromosome, co...													886					0E00
NZ_CP042046			Staphylococcus						aureus					strain				B2-7A chromosome, co...													58					8E-06
NZ_CP062342			Staphylococcus						aureus					strain				NAS_AN_270 chromosom...													886					0E00
NZ_CP038183			Staphylococcus						aureus					strain				MJ015 chromosome, co...													886					0E00
NZ_CP038183			Staphylococcus						aureus					strain				MJ015 chromosome, co...													58					8E-06
NZ_CP031131			Staphylococcus						aureus					strain				E16SA093 chromosome,...													886					0E00
NZ_CP031131			Staphylococcus						aureus					strain				E16SA093 chromosome,...													55					3E-05
NZ_CP080251			Staphylococcus						aureus					strain				NT_611 chromosome, c...													886					0E00
NZ_CP080251			Staphylococcus						aureus					strain				NT_611 chromosome, c...													55					3E-05
NZ_CP062390			Staphylococcus						aureus					strain				NAS_AN_036 chromosom...													886					0E00
NZ_CP047021 Staphylococcus aureus strain M2024 chromosome, co... 886 0E00
NZ_CP047021 Staphylococcus aureus strain M2024 chromosome, co... 58 8E-06 NZ_CP047021 Staphylococcus aureus strain M2024 chromosome, co... 39 2E00 NZ_CP062344 Staphylococcus aureus strain NAS_AN_265 chromosom... 886 0E00 NZ_CP066492 Staphylococcus aureus strain nan_175_F371_ch chro... 886 0E00 NZ_CP080551 Staphylococcus aureus strain HL18840 chromosome, ... 886 0E00 NZ_CP080551 Staphylococcus aur…
NZ_CP015817			Staphylococcus						aureus					strain				FORC_039 chromosome,...													886					0E00
NZ_CP062312			Staphylococcus						aureus					strain				NAS_OP_163 chromosom...													886					0E00
NZ_CP026964			Staphylococcus						aureus					strain				FDAARGOS_2 chromosom...													886					0E00
NZ_CP026964			Staphylococcus						aureus					strain				FDAARGOS_2 chromosom...													58					8E-06
NZ_CP017115			Staphylococcus						aureus					strain				FORC_045 chromosome,...													886					0E00
NZ_CP017115			Staphylococcus						aureus					strain				FORC_045 chromosome,...													58					8E-06
NZ_CP019563			Staphylococcus						aureus					strain				SR434 chromosome, co...													886					0E00
NZ_CP019563			Staphylococcus						aureus					strain				SR434 chromosome, co...													55					3E-05
NZ_CP019574			Staphylococcus						aureus					strain				USA400-0051 chromoso...													886					0E00
NZ_CP019574			Staphylococcus						aureus					strain				USA400-0051 chromoso...													58					8E-06
NZ_CP069799			Staphylococcus						aureus					strain				014S_SA chromosome, ...													886					0E00
NZ_CP010998 Staphylococcus aureus strain FORC_012 isolate hum... 886 0E00
NZ_CP010998 Staphylococcus aureus strain FORC_012 isolate hum... 55 3E-05 NZ_CP010998 Staphylococcus aureus strain FORC_012 isolate hum... 39 2E00 NZ_CP026073 Staphylococcus aureus strain FDAARGOS_42 chromoso... 886 0E00
NZ_CP026073			Staphylococcus						aureus					strain				FDAARGOS_42 chromoso...													58					8E-06
NZ_CP026957			Staphylococcus						aureus					strain				FDAARGOS_43 chromoso...													886					0E00
NZ_CP026957			Staphylococcus						aureus					strain				FDAARGOS_43 chromoso...													58					8E-06
NZ_CP066488			Staphylococcus						aureus					strain				ncr_155_F133 chromos...													886					0E00
NZ_CP066488			Staphylococcus						aureus					strain				ncr_155_F133 chromos...													58					8E-06
NZ_CP062408			Staphylococcus						aureus					strain				NAS_AN_247 chromosom...													886					0E00
NZ_CP062408			Staphylococcus						aureus					strain				NAS_AN_247 chromosom...													55					3E-05
NZ_CP062465			Staphylococcus						aureus					strain				MRSA - AMRF 6 chromo...													886					0E00
NZ_CP062465			Staphylococcus						aureus					strain				MRSA - AMRF 6 chromo...													55					3E-05
NZ_CP029681			Staphylococcus						aureus					strain				AR_0473 chromosome, ...													886					0E00
NZ_CP029681			Staphylococcus						aureus					strain				AR_0473 chromosome, ...													55					3E-05
NZ_CP029649			Staphylococcus						aureus					strain				AR_0472 chromosome, ...													886					0E00
NZ_CP029649			Staphylococcus						aureus					strain				AR_0472 chromosome, ...													55					3E-05
NZ_CP065515			Staphylococcus						aureus					strain				GDY8P96A chromosome,...													886					0E00
NZ_CP065515			Staphylococcus						aureus					strain				GDY8P96A chromosome,...													58					8E-06
NZ_AP018923			Staphylococcus						aureus					strain				JMUB3031 chromosome,...													886					0E00
NZ_AP018923			Staphylococcus						aureus					strain				JMUB3031 chromosome,...													58					8E-06
NZ_CP034441			Staphylococcus						aureus					strain				PMB 81-4 chromosome,...													886					0E00
NZ_CP034441			Staphylococcus						aureus					strain				PMB 81-4 chromosome,...													58					8E-06
NZ_CP062348			Staphylococcus						aureus					strain				NAS_AN_260 chromosom...													886					0E00
NZ_CP062348			Staphylococcus						aureus					strain				NAS_AN_260 chromosom...													58					8E-06
NZ_CP082789			Staphylococcus						aureus					strain				HL24830 chromosome, ...													886					0E00
NZ_CP082789			Staphylococcus						aureus					strain				HL24830 chromosome, ...													55					3E-05
NZ_CP062469			Staphylococcus						aureus					strain				MRSA - AMRF 4 chromo...													886					0E00
NZ_CP062469			Staphylococcus						aureus					strain				MRSA - AMRF 4 chromo...													55					3E-05
NZ_CP045435			Staphylococcus						aureus					strain				08-028 chromosome, c...													886					0E00
NZ_CP045435			Staphylococcus						aureus					strain				08-028 chromosome, c...													58					8E-06
NZ_AP019751			Staphylococcus						aureus					strain				JRA307 chromosome, c...													886					0E00
NZ_AP019751			Staphylococcus						aureus					strain				JRA307 chromosome, c...													58					8E-06
NZ_AP019751			Staphylococcus						aureus					strain				JRA307 chromosome, c...													39					2E00
NZ_CP088157			Staphylococcus						aureus					strain				199 chromosome, comp...													886					0E00
NZ_CP088157			Staphylococcus						aureus					strain				199 chromosome, comp...													55					3E-05
NZ_CP042048			Staphylococcus						aureus					strain				B1-4A chromosome, co...													886					0E00
NZ_CP042048			Staphylococcus						aureus					strain				B1-4A chromosome, co...													58					8E-06
NZ_CP042008			Staphylococcus						aureus					strain				B3-4A chromosome, co...													886					0E00
NZ_CP042008			Staphylococcus						aureus					strain				B3-4A chromosome, co...													58					8E-06
NZ_CP075514			Staphylococcus						aureus					strain				Colony529 chromosome.													886					0E00
NZ_CP075507			Staphylococcus						aureus					strain				Colony586 chromosome.													886					0E00
NZ_CP075508			Staphylococcus						aureus					strain				Colony584 chromosome.													886					0E00
NZ_CP075508			Staphylococcus						aureus					strain				Colony584 chromosome.													58					8E-06
NZ_CP075506			Staphylococcus						aureus					strain				Colony590 chromosome.													886					0E00
NZ_CP075512			Staphylococcus						aureus					strain				Colony88 chromosome.													886					0E00
NZ_CP075512			Staphylococcus						aureus					strain				Colony88 chromosome.													58					8E-06
NZ_CP043920			Staphylococcus						aureus					strain				GHA4 chromosome.													886					0E00
NZ_CP043920			Staphylococcus						aureus					strain				GHA4 chromosome.													58					8E-06
NZ_CP060605			Staphylococcus						aureus					strain				K329 chromosome.													886					0E00
NZ_CP060610			Staphylococcus						aureus					strain				K076 chromosome.													886					0E00
NZ_CP060610			Staphylococcus						aureus					strain				K076 chromosome.													58					8E-06
NZ_CP060599			Staphylococcus						aureus					strain				K099 chromosome.													886					0E00
NZ_CP060599			Staphylococcus						aureus					strain				K099 chromosome.													58					8E-06
NZ_CP060609			Staphylococcus						aureus					strain				K078 chromosome.													886					0E00
NZ_CP060609			Staphylococcus						aureus					strain				K078 chromosome.													58					8E-06
NZ_CP060598			Staphylococcus						aureus					strain				K104 chromosome.													886					0E00
NZ_CP060598			Staphylococcus						aureus					strain				K104 chromosome.													58					8E-06
NZ_CP060608			Staphylococcus						aureus					strain				K084 chromosome.													886					0E00
NZ_CP060608			Staphylococcus						aureus					strain				K084 chromosome.													58					8E-06
NZ_CP063801			Staphylococcus						aureus					strain				KHS103 chromosome.													886					0E00
NZ_CP063686			Staphylococcus						aureus					strain				K25C chromosome.													886					0E00
NZ_CP090878			Staphylococcus						aureus					strain				SAUR_BFS4 chromosome.													886					0E00
NZ_CP090878			Staphylococcus						aureus					strain				SAUR_BFS4 chromosome.													58					8E-06
NZ_CP090874			Staphylococcus						aureus					strain				SAUR_BFS14 chromosome.													886					0E00
NZ_CP090874			Staphylococcus						aureus					strain				SAUR_BFS14 chromosome.													58					8E-06
NZ_AP015012			Staphylococcus						aureus					strain				No. 10 chromosome.													886					0E00
NZ_AP015012			Staphylococcus						aureus					strain				No. 10 chromosome.													58					8E-06
CP060612 Staphylococcus aureus strain S6 chromosome.																															886					0E00
CP060612 Staphylococcus aureus strain S6 chromosome.																															58					8E-06
CP063990 Staphylococcus aureus strain WMC_NY chromosome, comp...																															881					0E00
NC_017343 Staphylococcus aureus subsp. aureus ECT-R 2, comple...																															881					0E00
NC_020537 Staphylococcus aureus subsp. aureus ST228, complete...																															881					0E00
NC_020568 Staphylococcus aureus subsp. aureus ST228, complete...																															881					0E00
NC_020566 Staphylococcus aureus subsp. aureus ST228, complete...																															881					0E00
NC_020536 Staphylococcus aureus subsp. aureus ST228, complete...																															881					0E00
NC_020529 Staphylococcus aureus subsp. aureus ST228, complete...																															881					0E00
NC_020564 Staphylococcus aureus subsp. aureus ST228, complete...																															881					0E00
NC_020533 Staphylococcus aureus subsp. aureus ST228, complete...																															881					0E00
NC_020532 Staphylococcus aureus subsp. aureus ST228, complete...																															881					0E00
NZ_CP025395 Staphylococcus aureus O46 chromosome, complete ge...																															881					0E00
NC_017340 Staphylococcus aureus 04-02981, complete sequence.																															881					0E00
NC_013450 Staphylococcus aureus subsp. aureus ED98, complete ...																															881					0E00
NC_017351 Staphylococcus aureus subsp. aureus 11819-97, compl...																															881					0E00
NC_009782 Staphylococcus aureus subsp. aureus Mu3, complete s...																															881					0E00
NC_009487 Staphylococcus aureus subsp. aureus JH9, complete s...																															881					0E00
NC_002745 Staphylococcus aureus subsp. aureus N315, complete ...																															881					0E00
NC_002758 Staphylococcus aureus subsp. aureus Mu50, complete ...																															881					0E00
NZ_CP084878 Staphylococcus aureus strain GS426 chromosome, co...																															881					0E00
NZ_CP029671 Staphylococcus aureus strain AR_0222 chromosome, ...																															881					0E00
NZ_CP053634 Staphylococcus aureus strain 14638 chromosome, co...																															881					0E00
NZ_CP062398 Staphylococcus aureus strain NAS_OP_154 chromosom...																															881					0E00
NZ_CP062406 Staphylococcus aureus strain NAS_NP_198 chromosom...																															881					0E00
NZ_CP071102 Staphylococcus aureus strain CI/BAC/25/13/W chrom...																															881					0E00
NZ_CP071102 Staphylococcus aureus strain CI/BAC/25/13/W chrom...																															58					8E-06
NZ_CP062356 Staphylococcus aureus strain NAS_AN_203 chromosom...																															881					0E00
NZ_CP062352 Staphylococcus aureus strain NAS_AN_233 chromosom...																															881					0E00
NZ_LR130511 Staphylococcus aureus strain BPH2819 isolate BPH2...																															881					0E00
NZ_CP062368 Staphylococcus aureus strain NAS_AN_115 chromosom...																															881					0E00
NZ_CP062358 Staphylococcus aureus strain NAS_AN_184 chromosom...																															881					0E00
NZ_CP062370 Staphylococcus aureus strain NAS_AN_111 chromosom...																															881					0E00
NZ_CP062354 Staphylococcus aureus strain NAS_AN_206 chromosom...																															881					0E00
NZ_CP062417 Staphylococcus aureus strain NAS_AN_143 chromosom...																															881					0E00
NZ_CP062409 Staphylococcus aureus strain NAS_AN_239 chromosom...																															881					0E00
NZ_CP062388 Staphylococcus aureus strain NAS_AN_044 chromosom...																															881					0E00
NZ_CP047817 Staphylococcus aureus strain UP_1433 chromosome, ...																															881					0E00
NZ_CP050691 Staphylococcus aureus strain PMB196-1 chromosome,...																															881					0E00
NZ_CP021105 Staphylococcus aureus strain CC5 chromosome, comp...																															881					0E00
NZ_CP029086 Staphylococcus aureus strain AR462 chromosome, co...																															881					0E00
NZ_CP041037 Staphylococcus aureus strain NP66 chromosome, com... 881 0E00
NZ_CP041037 Staphylococcus aureus strain NP66 chromosome, com... 58 8E-06 NZ_CP041037 Staphylococcus aureus strain NP66 chromosome, com... 39 2E00
NZ_CP029474 Staphylococcus aureus strain USA 100 isolate 30-4...																															881					0E00
NZ_LS483308 Staphylococcus aureus strain NCTC13137 chromosome...																															881					0E00
NZ_CP038819 Staphylococcus aureus strain O82 chromosome, comp...																															881					0E00
CP078521 Staphylococcus aureus strain ATCC 29213 chromosome, ...																															881					0E00
NZ_CP094857 Staphylococcus aureus strain ATCC 29213 chromosom...																															881					0E00
NZ_CP060278 Staphylococcus aureus strain KZN chromosome, comp...																															881					0E00
NZ_CP007454 Staphylococcus aureus strain 502A isolate RN6607 ...																															881					0E00
NZ_CP026063 Staphylococcus aureus strain FDAARGOS_14 chromoso...																															881					0E00
NZ_CP062411 Staphylococcus aureus strain NAS_AN_204 chromosom...																															881					0E00
NZ_CP077857 Staphylococcus aureus strain L4 chromosome, compl...																															881					0E00
NZ_CP077857 Staphylococcus aureus strain L4 chromosome, compl...																															42					6E-01
NZ_CP077856 Staphylococcus aureus strain L5 chromosome, compl...																															881					0E00
NZ_CP077856 Staphylococcus aureus strain L5 chromosome, compl...																															42					6E-01
NZ_CP077860 Staphylococcus aureus strain AC4 chromosome, comp...																															881					0E00
NZ_CP077860 Staphylococcus aureus strain AC4 chromosome, comp...																															42					6E-01
NZ_CP077859 Staphylococcus aureus strain AC5 chromosome, comp...																															881					0E00
NZ_CP077859 Staphylococcus aureus strain AC5 chromosome, comp...																															42					6E-01
NZ_CP077854 Staphylococcus aureus strain N4 chromosome, compl...																															881					0E00
NZ_CP077854 Staphylococcus aureus strain N4 chromosome, compl...																															42					6E-01
NZ_CP077853 Staphylococcus aureus strain N5 chromosome, compl...																															881					0E00
NZ_CP077853			Staphylococcus						aureus					strain				N5 chromosome, compl...													42					6E-01
NZ_CP077855			Staphylococcus						aureus					strain				L6 chromosome, compl...													881					0E00
NZ_CP077855			Staphylococcus						aureus					strain				L6 chromosome, compl...													42					6E-01
NZ_CP077852			Staphylococcus						aureus					strain				N6 chromosome, compl...													881					0E00
NZ_CP077852			Staphylococcus						aureus					strain				N6 chromosome, compl...													42					6E-01
NZ_CP077858			Staphylococcus						aureus					strain				AC6 chromosome, comp...													881					0E00
NZ_CP077858			Staphylococcus						aureus					strain				AC6 chromosome, comp...													42					6E-01
NZ_CP039162			Staphylococcus						aureus					strain				Lr12 chromosome, com...													881					0E00
NZ_CP021171			Staphylococcus						aureus					strain				CHU15-056 chromosome...													881					0E00
NZ_CP062378			Staphylococcus						aureus					strain				NAS_AN_079 chromosom...													881					0E00
NZ_CP032481			Staphylococcus						aureus					strain				O326 chromosome, com...													881					0E00
NZ_CP038270			Staphylococcus						aureus					strain				O408 isolate B115 ch...													881					0E00
NZ_CP062413			Staphylococcus						aureus					strain				NAS_AN_176 chromosom...													881					0E00
NZ_CP089161			Staphylococcus						aureus					strain				UNC_SaCF13 chromosom...													881					0E00
NZ_CP042153			Staphylococcus						aureus					strain				B4-59C chromosome, c...													881					0E00
NZ_CP090873			Staphylococcus						aureus					strain				SAUR_BFS16 chromosom...													881					0E00
NZ_CP090870			Staphylococcus						aureus					strain				SAUR_BFS62 chromosom...													881					0E00
NZ_CP062410			Staphylococcus						aureus					strain				NAS_AN_205 chromosom...													881					0E00
NZ_CP031779			Staphylococcus						aureus					strain				CFBR-105 chromosome,...													881					0E00
NZ_CP089586			Staphylococcus						aureus					strain				E1185_IV_ST12 chromo...													881					0E00
NZ_CP089586			Staphylococcus						aureus					strain				E1185_IV_ST12 chromo...													58					8E-06
NZ_CP089586			Staphylococcus						aureus					strain				E1185_IV_ST12 chromo...													42					6E-01
NZ_CP010890			Staphylococcus						aureus					strain				SA564 chromosome, co...													881					0E00
NZ_CP089165			Staphylococcus						aureus					strain				UNC_SaCF07 chromosom...													881					0E00
NZ_CP015173			Staphylococcus						aureus					strain				RIVM6519 chromosome,...													881					0E00
NZ_CP017682			Staphylococcus						aureus					strain				CFSAN007850 chromoso...													881					0E00
NZ_CP062399 Staphylococcus aureus strain NAS_OP_143 chromosom... 881 0E00
NZ_CP062399 Staphylococcus aureus strain NAS_OP_143 chromosom... 59 2E-06 NZ_CP062399 Staphylococcus aureus strain NAS_OP_143 chromosom... 38 7E00 NZ_CP054876 Staphylococcus aureus strain Dresden-275757 chrom... 881 0E00 NZ_CP047786 Staphylococcus aureus strain UP_1150 chromosome, ... 881 0E00 NZ_CP047786 Staphylococcus aureus strain UP_1150 chromosome, ... 59 2E-06 NZ_CP047786 Staphylococcus aur…
NZ_LN831036			Staphylococcus						aureus					strain				NCTC13435 chromosome...													881					0E00
NZ_CP012593			Staphylococcus						aureus					strain				HOU1444-VR chromosom...													881					0E00
NZ_CP047924			Staphylococcus						aureus					strain				SR130 chromosome, co...													881					0E00
NZ_CP014064			Staphylococcus						aureus					strain				FDAARGOS_159 chromos...													881					0E00
NZ_CP042043			Staphylococcus						aureus					strain				B2-15A chromosome, c...													881					0E00
NZ_CP047777			Staphylococcus						aureus					strain				UP_1632 chromosome, ...													881					0E00
NZ_CP042107			Staphylococcus						aureus					strain				B8-13D chromosome, c...													881					0E00
NZ_CP026079			Staphylococcus						aureus					strain				FDAARGOS_9 chromosom...													881					0E00
NZ_CP092558			Staphylococcus						aureus					strain				VMRSA-WC052 chromoso...													881					0E00
NZ_CP092558			Staphylococcus						aureus					strain				VMRSA-WC052 chromoso...													42					6E-01
NZ_CP092561			Staphylococcus						aureus					strain				MRSA-WC101 chromosom...													881					0E00
NZ_CP092561			Staphylococcus						aureus					strain				MRSA-WC101 chromosom...													42					6E-01
NZ_CP034259			Staphylococcus						aureus					strain				P1D12C1 chromosome, ...													881					0E00
NZ_CP033990			Staphylococcus						aureus					strain				P1D14C1 chromosome, ...													881					0E00
NZ_CP033996			Staphylococcus						aureus					strain				P1D9C1 chromosome, c...													881					0E00
NZ_CP034002			Staphylococcus						aureus					strain				P1D8C1 chromosome, c...													881					0E00
NZ_CP034005			Staphylococcus						aureus					strain				P1D7C1 chromosome, c...													881					0E00
NZ_CP034008			Staphylococcus						aureus					strain				P1D5C2 chromosome, c...													881					0E00
NZ_CP034014			Staphylococcus						aureus					strain				P1D1C1 chromosome, c...													881					0E00
NZ_CP034011			Staphylococcus						aureus					strain				P1D5C1 chromosome, c...													881					0E00
NZ_CP033999			Staphylococcus						aureus					strain				P1D8C2 chromosome, c...													881					0E00
NZ_CP092544			Staphylococcus						aureus					strain				VMRSA-WC102 chromoso...													881					0E00
NZ_CP092544			Staphylococcus						aureus					strain				VMRSA-WC102 chromoso...													42					6E-01
NZ_CP047800			Staphylococcus						aureus					strain				UP_296 chromosome, c...													881					0E00
NZ_CP047863			Staphylococcus						aureus					strain				UP_1106 chromosome, ...													881					0E00
NZ_CP092565 Staphylococcus aureus strain MRSA-WC061 chromosom...																															881					0E00
NZ_CP092565 Staphylococcus aureus strain MRSA-WC061 chromosom...																															42					6E-01
NZ_CP092547 Staphylococcus aureus strain VMRSA-WC083 chromoso...																															881					0E00
NZ_CP092547 Staphylococcus aureus strain VMRSA-WC083 chromoso...																															42					6E-01
NZ_CP092563 Staphylococcus aureus strain MRSA-WC090 chromosom...																															881					0E00
NZ_CP092563 Staphylococcus aureus strain MRSA-WC090 chromosom...																															42					6E-01
NZ_CP035791 Staphylococcus aureus strain 592 chromosome, comp...																															881					0E00
NZ_CP040665 Staphylococcus aureus strain D592 chromosome, com...																															881					0E00
NZ_CP040623 Staphylococcus aureus strain D592-HR chromosome, ...																															881					0E00
NZ_CP047867 Staphylococcus aureus strain UP_419 chromosome, c...																															881					0E00
NZ_CP047804 Staphylococcus aureus strain UP_774 chromosome, c...																															881					0E00
NZ_CP029673 Staphylococcus aureus strain AR_0220 chromosome, ...																															881					0E00
NZ_CP029673 Staphylococcus aureus strain AR_0220 chromosome, ...																															42					6E-01
NZ_LT009690 Staphylococcus aureus strain NZAK3 chromosome 1.																															881					0E00
NZ_CP053636 Staphylococcus aureus strain 14640 chromosome, co...																															881					0E00
CP064772 Staphylococcus aureus strain TCH32767 chromosome, co...																															881					0E00
NZ_CP026953 Staphylococcus aureus strain FDAARGOS_48 chromoso...																															881					0E00
NZ_CP018768 Staphylococcus aureus strain UCI 28 isolate ST5 c...																															881					0E00
NZ_AP024170 Staphylococcus aureus strain 834 chromosome, comp...																															881					0E00
NZ_CP026968 Staphylococcus aureus strain FDAARGOS_1 chromosom...																															881					0E00
NZ_CP093930 Staphylococcus aureus strain WA121-2010_15611 chr...																															881					0E00
NZ_CP042157 Staphylococcus aureus strain B3-17D chromosome, c...																															881					0E00
NZ_CP093933 Staphylococcus aureus strain WA121-2021_15363 chr...																															881					0E00
NZ_CP047861 Staphylococcus aureus strain UP_1322 chromosome, ...																															881					0E00
NZ_CP029655 Staphylococcus aureus strain AR_0469 chromosome, ...																															881					0E00
NZ_CP029655 Staphylococcus aureus strain AR_0469 chromosome, ...																															39					2E00
NZ_CP047859 Staphylococcus aureus strain UP_1405 chromosome, ...																															881					0E00
NZ_AP017320 Staphylococcus aureus strain MI chromosome, compl...																															881					0E00
NZ_CP017090 Staphylococcus aureus strain ISU935 isolate ST5 c...																															881					0E00
NZ_CP047854 Staphylococcus aureus strain UP_1525 chromosome, ...																															881					0E00
NZ_CP047854 Staphylococcus aureus strain UP_1525 chromosome, ...																															42					6E-01
NZ_CP033977 Staphylococcus aureus strain P2D15C1 chromosome, ...																															881					0E00
NZ_CP033982 Staphylococcus aureus strain P2D8C1 chromosome, c...																															881					0E00
NZ_CP033987 Staphylococcus aureus strain P2D1C1 chromosome, c...																															881					0E00
NZ_CP086215 Staphylococcus aureus strain Patient 14, Isolate ...																															881					0E00
NZ_CP029663 Staphylococcus aureus strain AR_0228 chromosome, ...																															881					0E00
NZ_CP029663 Staphylococcus aureus strain AR_0228 chromosome, ...																															39					2E00
NZ_CP084892 Staphylococcus aureus strain CC1956/ST4614-MSSA c...																															881					0E00
NZ_CP084892 Staphylococcus aureus strain CC1956/ST4614-MSSA c...																															222					3E-55
NZ_CP084892 Staphylococcus aureus strain CC1956/ST4614-MSSA c...																															56					3E-05
NZ_CP084892 Staphylococcus aureus strain CC1956/ST4614-MSSA c...																															45					5E-02
NZ_CP047856 Staphylococcus aureus strain UP_1435 chromosome, ...																															881					0E00
NZ_CP047865 Staphylococcus aureus strain UP_844 chromosome, c...																															881					0E00
NZ_CP047802 Staphylococcus aureus strain UP_1442 chromosome, ...																															881					0E00
NZ_CP092542 Staphylococcus aureus strain VRMSSA-WC113 chromos...																															881					0E00
NZ_CP092542 Staphylococcus aureus strain VRMSSA-WC113 chromos...																															42					6E-01
NZ_CP092581 Staphylococcus aureus strain VRMSSA-WC111 chromos...																															881					0E00
NZ_CP092581 Staphylococcus aureus strain VRMSSA-WC111 chromos...																															42					6E-01
NZ_AP020322 Staphylococcus aureus strain KUH180129 chromosome...																															881					0E00
NZ_CP053356 Staphylococcus aureus strain 14507 chromosome, co...																															881					0E00
NZ_CP053356 Staphylococcus aureus strain 14507 chromosome, co...																															42					6E-01
NZ_CP026074 Staphylococcus aureus strain FDAARGOS_47 chromoso...																															881					0E00
NZ_CP026074 Staphylococcus aureus strain FDAARGOS_47 chromoso...																															39					2E00
NZ_CP029675 Staphylococcus aureus strain AR_0219 chromosome, ...																															881					0E00
NZ_CP026069 Staphylococcus aureus strain FDAARGOS_25 chromoso...																															881					0E00
NZ_CP026958 Staphylococcus aureus strain FDAARGOS_40 chromoso...																															881					0E00
NZ_CP053075 Staphylococcus aureus strain SA01 chromosome, com...																															881					0E00
NZ_CP047922 Staphylococcus aureus strain SR231 chromosome, co...																															881					0E00
NZ_CP080548 Staphylococcus aureus strain HL18888 chromosome, ...																															881					0E00
NZ_CP092552 Staphylococcus aureus strain VMRSA-WC081 chromoso...																															881					0E00
NZ_CP092552 Staphylococcus aureus strain VMRSA-WC081 chromoso...																															42					6E-01
NZ_CP092554 Staphylococcus aureus strain VMRSA-WC071 chromoso...																															881					0E00
NZ_CP092554 Staphylococcus aureus strain VMRSA-WC071 chromoso...																															42					6E-01
NZ_CP092556 Staphylococcus aureus strain VMRSA-WC062 chromoso...																															881					0E00
NZ_CP092556			Staphylococcus						aureus					strain VMRSA-WC062 chromoso...																	42					6E-01
NZ_CP092538			Staphylococcus						aureus					strain VMRSA-WC123 chromoso...																	881					0E00
NZ_CP092538			Staphylococcus						aureus					strain VMRSA-WC123 chromoso...																	42					6E-01
NZ_CP092540			Staphylococcus						aureus					strain VMRSA-WC121 chromoso...																	881					0E00
NZ_CP092540			Staphylococcus						aureus					strain VMRSA-WC121 chromoso...																	42					6E-01
NZ_CP092550			Staphylococcus						aureus					strain VMRSA-WC082 chromoso...																	881					0E00
NZ_CP092550			Staphylococcus						aureus					strain VMRSA-WC082 chromoso...																	42					6E-01
NZ_CP018766			Staphylococcus						aureus					strain UCI62 chromosome, co...																	881					0E00
NZ_CP012692			Staphylococcus						aureus					strain FORC_027 chromosome,...																	881					0E00
NZ_CP080552			Staphylococcus						aureus					strain HL18807 chromosome, ...																	881					0E00
NZ_CP080550			Staphylococcus						aureus					strain HL18883 chromosome, ...																	881					0E00
NZ_CP022582			Staphylococcus						aureus					strain FORC_062 chromosome,...																	881					0E00
NZ_CP030326			Staphylococcus						aureus					strain AR_474 chromosome, c...																	881					0E00
NZ_AP024511			Staphylococcus						aureus					isolate 2007-13 chromosome,...																	881					0E00
NZ_CP094443			Staphylococcus						aureus					strain N10CSA27 chromosome,...																	881					0E00
NZ_CP029087			Staphylococcus						aureus					strain AR461 chromosome, co...																	881					0E00
NZ_CP029087			Staphylococcus						aureus					strain AR461 chromosome, co...																	39					2E00
NZ_CP039156			Staphylococcus						aureus					strain WCUH29 chromosome, c...																	881					0E00
NZ_CP029680			Staphylococcus						aureus					strain AR_0215 chromosome, ...																	881					0E00
NZ_CP029658			Staphylococcus						aureus					strain AR_0467 chromosome, ...																	881					0E00
NZ_CP013955			Staphylococcus						aureus					strain NCCP14562 isolate Se...																	881					0E00
NZ_CP029657			Staphylococcus						aureus					strain AR_0468 chromosome, ...																	881					0E00
NZ_CP029082			Staphylococcus						aureus					strain AR465 chromosome, co...																	881					0E00
NZ_CP022894			Staphylococcus						aureus					strain 191 chromosome, comp...																	881					0E00
NZ_CP022893			Staphylococcus						aureus					strain 61 chromosome, compl...																	881					0E00
NZ_CP022905			Staphylococcus						aureus					strain 628 chromosome, comp...																	881					0E00
NZ_CP022903			Staphylococcus						aureus					strain 187 chromosome, comp...																	881					0E00
NZ_CP080566			Staphylococcus						aureus					strain HL20835 isolate HL20...																	881					0E00
NZ_CP022904			Staphylococcus						aureus					strain 629 chromosome, comp...																	881					0E00
NZ_AP020324			Staphylococcus						aureus					strain KUN1163 chromosome, ...																	881					0E00
NZ_CP080560			Staphylococcus						aureus					strain HL17064 chromosome, ...																	881					0E00
NZ_AP020320			Staphylococcus						aureus					strain KUH180062 chromosome...																	881					0E00
NZ_CP080249			Staphylococcus						aureus					strain NV_1 chromosome, com...																	881					0E00
NZ_AP019542			Staphylococcus						aureus					strain KG-03 chromosome, co...																	881					0E00
NZ_CP080562			Staphylococcus						aureus					strain HL21008 chromosome, ...																	881					0E00
NZ_CP013953			Staphylococcus						aureus					strain NCCP14558 isolate se...																	881					0E00
NZ_AP019545			Staphylococcus						aureus					strain KG-22 chromosome, co...																	881					0E00
NZ_AP019543			Staphylococcus						aureus					strain KG-18 chromosome, co...																	881					0E00
NZ_AP019305			Staphylococcus						aureus					strain TUM9458 chromosome, ...																	881					0E00
NZ_LR822060			Staphylococcus						aureus					isolate P3.1 chromosome 1, ...																	881					0E00
NZ_LR822061			Staphylococcus						aureus					isolate HU-14 chromosome 1,...																	881					0E00
NZ_CP029198			Staphylococcus						aureus					strain aureus chromosome, c...																	881					0E00
NZ_AP019306			Staphylococcus						aureus					strain TUM9463 chromosome, ...																	881					0E00
CP024649 Staphylococcus aureus O11 chromosome, complete genome.																															881					0E00
NZ_CP093935 Staphylococcus aureus strain WA121-2021_16354 chr...																															881					0E00
NZ_CP011685 Staphylococcus aureus strain ZJ5499 chromosome, c...																															881					0E00
NZ_CP048643 Staphylococcus aureus strain SR153 chromosome, co...																															881					0E00
NZ_CP011147 Staphylococcus aureus strain FCFHV36 chromosome, ...																															881					0E00
NZ_CP075509 Staphylococcus aureus strain Colony583 chromosome.																															881					0E00
NZ_CP075509 Staphylococcus aureus strain Colony583 chromosome.																															58					8E-06
NZ_CP075515 Staphylococcus aureus strain Colony106 isolate Co...																															881					0E00
NZ_CP075511 Staphylococcus aureus strain Colony103 chromosome.																															881					0E00
NZ_CP075510 Staphylococcus aureus strain Colony579 chromosome.																															881					0E00
NZ_CP075510 Staphylococcus aureus strain Colony579 chromosome.																															58					8E-06
NZ_CP033390 Staphylococcus aureus strain SCDR-SA1 chromosome.																															881					0E00
NZ_CP033390 Staphylococcus aureus strain SCDR-SA1 chromosome.																															59					2E-06
NZ_CP076359 Staphylococcus aureus strain B-AoC-SA3 chromosome.																															881					0E00
NZ_CP076360 Staphylococcus aureus strain B-AoC-SA1 chromosome.																															881					0E00
NZ_CP076358 Staphylococcus aureus strain B-AoC-SA4 chromosome.																															881					0E00
NZ_CP076564 Staphylococcus aureus strain P50D0 ESCAFLOR chrom...																															881					0E00
NZ_CP043923 Staphylococcus aureus strain GHA1 chromosome.																															881					0E00
NZ_CP090871 Staphylococcus aureus strain SAUR_BFS21 chromosome.																															881					0E00
NZ_CP020544 Staphylococcus aureus strain CR14-035 chromosome.																															881					0E00
NZ_CP020553 Staphylococcus aureus strain SA112 chromosome.																															881					0E00
NZ_CP017807			Staphylococcus						aureus					strain				ch22 chromosome.													881					0E00
NZ_CP017807			Staphylococcus						aureus					strain				ch22 chromosome.													881					0E00
NZ_CP017804			Staphylococcus						aureus					strain				ch21 chromosome.													881					0E00
NZ_CP033117			Staphylococcus						aureus					strain				Zhenghai chromosome.													881					0E00
NZ_CP090880			Staphylococcus						aureus					strain				SAUR_BFS1 chromosome.													881					0E00
NZ_CP021351			Staphylococcus						aureus					strain				101110041-3 chromosome.													881					0E00
NZ_CP021351			Staphylococcus						aureus					strain				101110041-3 chromosome.													59					2E-06
NZ_CP021351			Staphylococcus						aureus					strain				101110041-3 chromosome.													38					7E00
NZ_CP021349			Staphylococcus						aureus					strain				080880048-3 chromosome.													881					0E00
NZ_CP060622			Staphylococcus						aureus					strain				R31 chromosome.													881					0E00
NZ_CP021350 Staphylococcus aureus strain 101110051-1 chromosome. 881 0E00
NZ_CP021350 Staphylococcus aureus strain 101110051-1 chromosome. 59 2E-06 NZ_CP021350 Staphylococcus aureus strain 101110051-1 chromosome. 38 7E00
NZ_CP060624 Staphylococcus aureus strain R27 chromosome.																															881					0E00
NZ_CP060626 Staphylococcus aureus strain R24 chromosome.																															881					0E00
NZ_CP060625 Staphylococcus aureus strain R26 chromosome.																															881					0E00
NZ_CP060623 Staphylococcus aureus strain R28 chromosome.																															881					0E00
NZ_CP060621 Staphylococcus aureus strain R34 chromosome.																															881					0E00
NZ_CP035415 Staphylococcus aureus strain NF25 chromosome, com...																															881					0E00
NZ_CP043300 Staphylococcus aureus strain 16439 chromosome.																															881					0E00
NZ_CP086121 Staphylococcus aureus strain MIN-175 chromosome.																															881					0E00
CP077199 Staphylococcus aureus strain P37D0 ESCAFLOR chromosome.																															881					0E00
NZ_CP075516 Staphylococcus aureus strain Colony3 chromosome.																															879					0E00
CP027486 Staphylococcus aureus strain ST2594 isolate 004 chro...																															877					0E00
CP041746 Staphylococcus aureus strain 6538P chromosome, compl...																															877					0E00
CP033505 Staphylococcus aureus strain ATCC BAA-39 chromosome,...																															877					0E00
CP033506 Staphylococcus aureus strain ATCC BAA-39 chromosome,...																															877					0E00
NZ_CP012978 Staphylococcus aureus strain ST20130941 chromosom...																															877					0E00
NZ_CP012979 Staphylococcus aureus strain ST20130940 chromosom...																															877					0E00
NZ_CP047807 Staphylococcus aureus strain UP_1612 chromosome, ...																															877					0E00
NZ_CP047815 Staphylococcus aureus strain UP_1484 chromosome, ...																															877					0E00
NZ_LS483310 Staphylococcus aureus strain NCTC9752 chromosome ...																															877					0E00
NZ_CP020656 Staphylococcus aureus strain K5 chromosome, compl...																															877					0E00
NZ_CP028189 Staphylococcus aureus strain CFSAN018750 chromoso...																															877					0E00
NZ_CP011528 Staphylococcus aureus strain RKI4 chromosome, com...																															877					0E00
NZ_CP012970 Staphylococcus aureus strain ST20130939 chromosom...																															877					0E00
NZ_CP012972 Staphylococcus aureus strain ST20130938 chromosom...																															877					0E00
NZ_CP062336 Staphylococcus aureus strain NAS_NP_161 chromosom...																															877					0E00
NZ_CP020713 Staphylococcus aureus strain K17 chromosome, comp...																															877					0E00
NZ_CP062350 Staphylococcus aureus strain NAS_AN_250 chromosom...																															877					0E00
NZ_CP077921 Staphylococcus aureus strain 276 chromosome, comp...																															877					0E00
NZ_CP046476 Staphylococcus aureus strain MEI001 chromosome, c...																															877					0E00
NZ_LT996889 Staphylococcus aureus isolate 24117-REV chromosom...																															877					0E00
NZ_LT996890 Staphylococcus aureus isolate 24117-SCV chromosom...																															877					0E00
NZ_LT996891 Staphylococcus aureus isolate 24117-WT chromosome I.																															877					0E00
NZ_CP022720 Staphylococcus aureus strain 135 chromosome, comp...																															877					0E00
NZ_CP022718 Staphylococcus aureus strain 45 chromosome, compl...																															877					0E00
NZ_CP020714 Staphylococcus aureus strain K18 chromosome, comp...																															877					0E00
NZ_CP077915 Staphylococcus aureus strain 282 chromosome, comp...																															877					0E00
NZ_CP077919 Staphylococcus aureus strain 278 chromosome, comp...																															877					0E00
NZ_CP062360 Staphylococcus aureus strain NAS_AN_157 chromosom...																															877					0E00
NZ_CP047841 Staphylococcus aureus strain UP_644 chromosome, c...																															877					0E00
NZ_CP050690 Staphylococcus aureus strain PMB179-1 chromosome,...																															877					0E00
NZ_CP062418 Staphylococcus aureus strain NAS_AN_136 chromosom...																															877					0E00
NZ_CP062420 Staphylococcus aureus strain NAS_AN_016 chromosom...																															877					0E00
NZ_CP062400 Staphylococcus aureus strain NAS_OP_107 chromosom...																															877					0E00
NZ_CP047780 Staphylococcus aureus strain UP_1539 chromosome, ...																															877					0E00
NZ_LR134091 Staphylococcus aureus strain NCTC4137 chromosome ...																															877					0E00
NZ_CP048431 Staphylococcus aureus strain SA1428 chromosome, c...																															877					0E00
NZ_CP065199 Staphylococcus aureus strain DG36 chromosome, com...																															877					0E00
NZ_LR134139 Staphylococcus aureus strain NCTC4163 chromosome ...																															877					0E00
NZ_CP070991 Staphylococcus aureus strain CBS2016-05 chromosom...																															877					0E00
NZ_CP020020 Staphylococcus aureus strain ATCC 6538 chromosome...																															877					0E00
NZ_LS483314 Staphylococcus aureus strain NCTC3761 chromosome ...																															877					0E00
NZ_AP014942 Staphylococcus aureus strain FDA209P chromosome, ...																															877					0E00
NZ_CP047843 Staphylococcus aureus strain UP_620 chromosome, c...																															877					0E00
NZ_CP047847 Staphylococcus aureus strain UP_522 chromosome, c...																															877					0E00
NZ_CP061349 Staphylococcus aureus strain MSSA01 chromosome, c...																															877					0E00
NZ_CP015645 Staphylococcus aureus strain 08-02119 chromosome,...																															877					0E00
NZ_CP090877 Staphylococcus aureus strain SAUR_BFS11 chromosom...																															877					0E00
NZ_CP029629 Staphylococcus aureus strain MOK063 chromosome, c...																															877					0E00
NZ_CP077757 Staphylococcus aureus strain WHC07 chromosome, co...																															877					0E00
NZ_LR134087 Staphylococcus aureus strain NCTC7121 chromosome ...																															877					0E00
NZ_LS483324 Staphylococcus aureus strain NCTC10344 chromosome...																															877					0E00
NZ_CP031839 Staphylococcus aureus strain NX-T55 chromosome, c...																															877					0E00
NZ_CP031838 Staphylococcus aureus strain QD-CD9 chromosome, c...																															877					0E00
NZ_CP073012 Staphylococcus aureus strain SA14+ chromosome, co...																															877					0E00
NZ_CP060141 Staphylococcus aureus strain 2868B2 chromosome, c...																															877					0E00
CP071942 Staphylococcus aureus strain iso140 chromosome, comp...																															877					0E00
NZ_CP029627 Staphylococcus aureus strain MOK042 chromosome, c...																															877					0E00
NZ_CP077755 Staphylococcus aureus strain WHC09 chromosome, co...																															877					0E00
NZ_CP080222 Staphylococcus aureus strain NT_8 chromosome, com...																															877					0E00
NZ_LS483311 Staphylococcus aureus strain NCTC6136 chromosome ...																															877					0E00
NZ_CP030136 Staphylococcus aureus strain S57 chromosome, comp...																															877					0E00
NZ_CP042081 Staphylococcus aureus strain B9-22D chromosome, c...																															877					0E00
NZ_CP075513 Staphylococcus aureus strain Colony170 chromosome.																															877					0E00
NZ_CP060607 Staphylococcus aureus strain K275 chromosome.																															877					0E00
NZ_CP060602 Staphylococcus aureus strain K152 chromosome.																															877					0E00
NZ_CP060604 Staphylococcus aureus strain K112 chromosome.																															877					0E00
NZ_CP060603 Staphylococcus aureus strain K150 chromosome.																															877					0E00
NZ_CP039848 Staphylococcus aureus strain 2030RH1 chromosome.																															877					0E00
NZ_AP018376 Staphylococcus aureus strain SA003 chromosome.																															877					0E00
NZ_CP043914 Staphylococcus aureus strain GHA10 chromosome.																															877					0E00
NZ_LT963437 Staphylococcus aureus isolate Staphylococcus aure...																															877					0E00
NZ_CP039759 Staphylococcus aureus strain NRRL B-41012 chromos...																															877					0E00
NZ_CP021353 Staphylococcus aureus strain 121560027-1 chromosome.																															877					0E00
NZ_CP092567 Staphylococcus aureus strain MRSA-WC000 chromosom...																															876					0E00
NZ_CP092567 Staphylococcus aureus strain MRSA-WC000 chromosom...																															42					6E-01
NZ_CP053640 Staphylococcus aureus strain 14505 chromosome, co...																															875					0E00
NZ_CP053640 Staphylococcus aureus strain 14505 chromosome, co...																															42					6E-01
NZ_CP060606 Staphylococcus aureus strain K276 chromosome.																															875					0E00
NZ_CP043916 Staphylococcus aureus strain GHA8 chromosome.																															874					0E00
NZ_CP043922 Staphylococcus aureus strain GHA2 chromosome.																															874					0E00
NZ_CP019945 Staphylococcus aureus strain BA01611 chromosome, ...																															872					0E00
NZ_CP063802 Staphylococcus aureus strain KM24 chromosome.																															872					0E00
LR134084 Staphylococcus aureus strain NCTC13552 genome assemb...																															868					0E00
NC_022443 Staphylococcus aureus subsp. aureus SA40, complete ...																															868					0E00
NC_022222 Staphylococcus aureus subsp. aureus 6850, complete ...																															868					0E00
NC_017349 Staphylococcus aureus subsp. aureus LGA251, complet...																															868					0E00
NC_022442 Staphylococcus aureus subsp. aureus SA957, complete...																															868					0E00
NC_016928 Staphylococcus aureus subsp. aureus M013, complete ...																															868					0E00
NC_017337 Staphylococcus aureus subsp. aureus ED133, complete...																															868					0E00
NZ_CP006630 Staphylococcus aureus subsp. aureus SA268 chromos...																															868					0E00
NC_007622 Staphylococcus aureus RF122, complete sequence.																															868					0E00
NZ_CP038269 Staphylococcus aureus strain O331 isolate B114 ch...																															868					0E00
NZ_CP009828 Staphylococcus aureus strain MS4 chromosome, comp...																															868					0E00
NZ_CP062364 Staphylococcus aureus strain NAS_AN_130 chromosom...																															868					0E00
NZ_CP065353 Staphylococcus aureus strain AR39_O1_merpol chrom...																															868					0E00
NZ_CP092447 Staphylococcus aureus strain SYN chromosome, comp...																															868					0E00
NZ_CP047783 Staphylococcus aureus strain UP_1313 chromosome, ...																															868					0E00
NZ_CP062395 Staphylococcus aureus strain NAS_AN_005 chromosom...																															868					0E00
NZ_CP068682 Staphylococcus aureus strain NCCP11854 chromosome...																															868					0E00
NZ_CP077865 Staphylococcus aureus strain 370 chromosome, comp...																															868					0E00
NZ_CP077861 Staphylococcus aureus strain 372 chromosome, comp...																															868					0E00
NZ_CP077868 Staphylococcus aureus strain 366 chromosome, comp...																															868					0E00
NZ_CP077863 Staphylococcus aureus strain 371 chromosome, comp...																															868					0E00
NZ_CP077869 Staphylococcus aureus strain 365 chromosome, comp...																															868					0E00
NZ_CP017679 Staphylococcus aureus strain CFSAN007883 chromoso...																															868					0E00
NZ_CP038460			Staphylococcus						aureus					strain				B119 chromosome, com...													868					0E00
NZ_CP013182			Staphylococcus						aureus					strain				SA40TW chromosome, c...													868					0E00
NZ_CP032051			Staphylococcus						aureus					strain				O17 chromosome, comp...													868					0E00
NZ_CP045468			Staphylococcus						aureus					strain				SAW1 chromosome, com...													868					0E00
NZ_CP077867			Staphylococcus						aureus					strain				367 chromosome, comp...													868					0E00
NZ_CP092825			Staphylococcus						aureus					strain				GY8 chromosome, comp...													868					0E00
NZ_CP076823			Staphylococcus						aureus					strain				ST59 chromosome, com...													868					0E00
NZ_CP030323			Staphylococcus						aureus					strain				AR_475 chromosome, c...													868					0E00
NZ_CP038268			Staphylococcus						aureus					strain				O55 isolate B118 chr...													868					0E00
NZ_CP083434			Staphylococcus						aureus					strain				DC.RB_015 chromosome...													868					0E00
NZ_CP053183			Staphylococcus						aureus					strain				Guangzhou-SAU071 chr...													868					0E00
NZ_CP040801			Staphylococcus						aureus					strain				S15 chromosome, comp...													868					0E00
NZ_CP088158			Staphylococcus						aureus					strain				697 chromosome, comp...													868					0E00
NZ_CP093527			Staphylococcus						aureus					strain				697R chromosome, com...													868					0E00
NZ_CP013137			Staphylococcus						aureus					strain				XQ chromosome, compl...													868					0E00
NZ_AP017891			Staphylococcus						aureus					strain				GN3 chromosome, comp...													868					0E00
NZ_AP018349			Staphylococcus						aureus					strain				GN1 chromosome, comp...													868					0E00
NZ_CP062407			Staphylococcus						aureus					strain				NAS_NP_181 chromosom...													868					0E00
NZ_CP022682			Staphylococcus						aureus					strain				78 chromosome, compl...													868					0E00
NZ_CP022717			Staphylococcus						aureus					strain				27 chromosome, compl...													868					0E00
NZ_CP045472			Staphylococcus						aureus					strain				ZY05 chromosome, com...													868					0E00
NZ_CP062346			Staphylococcus						aureus					strain				NAS_AN_261 chromosom...													868					0E00
NZ_CP022898			Staphylococcus						aureus					strain				422 chromosome, comp...													868					0E00
NZ_CP022897			Staphylococcus						aureus					strain				128 chromosome, comp...													868					0E00
NZ_CP020741			Staphylococcus						aureus					strain				HZW450 chromosome, c...													868					0E00
NZ_CP062380			Staphylococcus						aureus					strain				NAS_AN_076 chromosom...													868					0E00
NZ_LR134305			Staphylococcus						aureus					strain				NCTC1803 chromosome ...													868					0E00
NZ_CP080770			Staphylococcus						aureus					strain				HL23187 chromosome, ...													868					0E00
NZ_CP047794			Staphylococcus						aureus					strain				UP_551 chromosome, c...													868					0E00
NZ_CP053185			Staphylococcus						aureus					strain				Guangzhou-SAU749 chr...													868					0E00
NZ_CP038612			Staphylococcus						aureus					strain				O268 chromosome, com...													868					0E00
NZ_CP039448			Staphylococcus						aureus					strain				VGC1 chromosome, com...													868					0E00
NZ_CP053070			Staphylococcus						aureus					strain				HL20709 isolate HL20...													868					0E00
NZ_CP034102			Staphylococcus						aureus					strain				O267 chromosome, com...													868					0E00
NZ_CP029751			Staphylococcus						aureus					strain				Smith chromosome, co...													868					0E00
NZ_CP026067			Staphylococcus						aureus					strain				FDAARGOS_21 chromoso...													868					0E00
NZ_CP062382			Staphylococcus						aureus					strain				NAS_AN_068 chromosom...													868					0E00
LR134088 Staphylococcus aureus strain NCTC5660 genome assembl...																															868					0E00
NZ_LR134090 Staphylococcus aureus strain NCTC9555 chromosome ...																															868					0E00
NZ_CP044106 Staphylococcus aureus strain FDAARGOS_660 chromos...																															868					0E00
NZ_CP047797 Staphylococcus aureus strain UP_426 chromosome, c...																															868					0E00
NZ_CP047797 Staphylococcus aureus strain UP_426 chromosome, c...																															39					2E00
NZ_CP033085 Staphylococcus aureus strain WH3018 chromosome.																															868					0E00
NZ_CP033086 Staphylococcus aureus strain WH9628 chromosome.																															868					0E00
CP010952 Staphylococcus aureus strain 93b_S9 genome.																															868					0E00
CP010952 Staphylococcus aureus strain 93b_S9 genome.																															39					2E00
NZ_CP042650 Staphylococcus aureus strain X22 chromosome, comp...																															864					0E00
CP062279 Staphylococcus aureus isolate MVF-7 chromosome, comp...																															863					0E00
CP062279 Staphylococcus aureus isolate MVF-7 chromosome, comp...																															58					8E-06
NZ_LS483300 Staphylococcus aureus strain NCTC7485 chromosome ...																															863					0E00
NZ_CP065355 Staphylococcus aureus strain JW31330_O1_dhc chrom...																															863					0E00
NZ_CP065354 Staphylococcus aureus strain JW_comp_novo chromos...																															863					0E00
NZ_CP084107 Staphylococcus aureus strain CC49/ST49-MSSA chrom...																															863					0E00
NZ_LS483317 Staphylococcus aureus strain NCTC5663 chromosome ...																															863					0E00
NZ_LR134271 Staphylococcus aureus strain NCTC7988 chromosome ...																															861					0E00
NZ_CP012409 Staphylococcus aureus subsp. aureus Tager 104 chr...																															859					0E00
NZ_CP071100 Staphylococcus aureus strain PS/BAC/169/17/W chro...																															854					0E00
NZ_CP071100 Staphylococcus aureus strain PS/BAC/169/17/W chro...																															39					2E00
CP035670 Staphylococcus aureus strain VB9352 chromosome, comp...																															845					0E00
CP035670 Staphylococcus aureus strain VB9352 chromosome, comp...																															58					8E-06
NZ_CP010526 Staphylococcus aureus subsp. aureus ST772-MRSA-V ...																															845					0E00
NZ_CP010526 Staphylococcus aureus subsp. aureus ST772-MRSA-V ...																															58					8E-06
NZ_CP039992 Staphylococcus aureus strain Lr3 chromosome, comp...																															845					0E00
NZ_CP039992 Staphylococcus aureus strain Lr3 chromosome, comp...																															58					8E-06
NZ_CP039160 Staphylococcus aureus strain Lr6 chromosome, comp...																															845					0E00
NZ_CP039160 Staphylococcus aureus strain Lr6 chromosome, comp...																															58					8E-06
NZ_CP039167 Staphylococcus aureus strain R50 chromosome, comp...																															845					0E00
NZ_CP039167 Staphylococcus aureus strain R50 chromosome, comp...																															58					8E-06
NZ_CP062467 Staphylococcus aureus strain MRSA - AMRF 5 chromo...																															845					0E00
NZ_CP062467 Staphylococcus aureus strain MRSA - AMRF 5 chromo...																															58					8E-06
NZ_CP062471 Staphylococcus aureus strain MRSA - AMRF 3 chromo...																															845					0E00
NZ_CP062471 Staphylococcus aureus strain MRSA - AMRF 3 chromo...																															58					8E-06
CP010944 Staphylococcus aureus strain 79_S10 genome.																															845					0E00
CP010944 Staphylococcus aureus strain 79_S10 genome.																															58					8E-06
CP010943 Staphylococcus aureus strain 144_S7 genome.																															845					0E00
CP010943 Staphylococcus aureus strain 144_S7 genome.																															58					8E-06
CP060620 Staphylococcus aureus strain R39 chromosome.																															845					0E00
CP060620 Staphylococcus aureus strain R39 chromosome.																															58					8E-06
CP060618 Staphylococcus aureus strain R41 chromosome.																															845					0E00
CP060618 Staphylococcus aureus strain R41 chromosome.																															58					8E-06
CP060619 Staphylococcus aureus strain R40 chromosome.																															845					0E00
CP060619 Staphylococcus aureus strain R40 chromosome.																															58					8E-06
CP071943 Staphylococcus aureus strain iso139 chromosome, comp...																															728					0E00
CP071941 Staphylococcus aureus strain iso141 chromosome, comp...																															728					0E00
NC_022113 Staphylococcus aureus subsp. aureus 55/2053, comple...																															728					0E00
NC_022113 Staphylococcus aureus subsp. aureus 55/2053, comple...																															39					2E00
NC_017342 Staphylococcus aureus subsp. aureus TCH60, complete...																															728					0E00
NC_002952 Staphylococcus aureus subsp. aureus MRSA252, comple...																															728					0E00
NZ_CP071104 Staphylococcus aureus strain PS/BAC/317/16/W chro...																															728					0E00
NZ_CP034349 Staphylococcus aureus strain 80wphwpl chromosome,...																															728					0E00
NZ_CP034098 Staphylococcus aureus strain 80wphwpl_v1 chromoso...																															728					0E00
NZ_CP076660 Staphylococcus aureus strain SG511 Berlin chromos...																															728					0E00
NZ_CP089157 Staphylococcus aureus strain UNC_SaCF30 chromosom...																															728					0E00
NZ_CP038461 Staphylococcus aureus strain O217 chromosome, com...																															728					0E00
NZ_CP009361 Staphylococcus aureus strain ATCC 25923 chromosom...																															728					0E00
NZ_CP009361 Staphylococcus aureus strain ATCC 25923 chromosom...																															39					2E00
NZ_CP021905 Staphylococcus aureus strain Seattle 1945 isolate...																															728					0E00
NZ_CP021905 Staphylococcus aureus strain Seattle 1945 isolate...																															39					2E00
NZ_CP021907 Staphylococcus aureus strain Seattle 1945 isolate...																															728					0E00
NZ_CP021907 Staphylococcus aureus strain Seattle 1945 isolate...																															39					2E00
NZ_CP047839 Staphylococcus aureus strain UP_678 chromosome, c...																															728					0E00
NZ_CP062404 Staphylococcus aureus strain NAS_NP_229 chromosom...																															728					0E00
NZ_CP062404 Staphylococcus aureus strain NAS_NP_229 chromosom...																															39					2E00
NZ_CP022896 Staphylococcus aureus strain 277 chromosome, comp...																															728					0E00
NZ_CP022895 Staphylococcus aureus strain 85 chromosome, compl...																															728					0E00
NZ_CP022899 Staphylococcus aureus strain 143 chromosome, comp...																															728					0E00
NZ_CP022900 Staphylococcus aureus strain 468 chromosome, comp...																															728					0E00
NZ_CP022901 Staphylococcus aureus strain 466 chromosome, comp...																															728					0E00
NZ_CP047851 Staphylococcus aureus strain UP_338 chromosome, c...																															728					0E00
NZ_CP026066 Staphylococcus aureus strain FDAARGOS_20 chromoso...																															728					0E00
NZ_CP047793 Staphylococcus aureus strain UP_764 chromosome, c...																															728					0E00
NZ_CP047799 Staphylococcus aureus strain UP_322 chromosome, c...																															728					0E00
NZ_CP090879 Staphylococcus aureus strain SAUR_BFS2 chromosome...																															728					0E00
NZ_LR134093 Staphylococcus aureus strain NCTC11965 chromosome...																															728					0E00
NZ_CP062405 Staphylococcus aureus strain NAS_NP_209 chromosom...																															728					0E00
NZ_CP062405 Staphylococcus aureus strain NAS_NP_209 chromosom...																															39					2E00
NZ_CP062405 Staphylococcus aureus strain NAS_NP_209 chromosom...																															39					2E00
NZ_CP059156 Staphylococcus aureus strain WKZ-1 chromosome, co...																															728					0E00
NZ_CP033114 Staphylococcus aureus strain ST20130945 chromosom...																															728					0E00
NZ_CP089156 Staphylococcus aureus strain UNC_SaCF35 chromosom...																															728					0E00
NZ_CP020467 Staphylococcus aureus strain CFSAN007896 chromoso...																															728					0E00
NZ_CP017684 Staphylococcus aureus strain CFSAN007847 chromoso...																															728					0E00
NZ_CP047778 Staphylococcus aureus strain UP_1572 chromosome, ...																															728					0E00
NZ_CP038021 Staphylococcus aureus strain 04-002 chromosome, c...																															728					0E00
NZ_CP047805 Staphylococcus aureus strain UP_1654 chromosome, ...																															728					0E00
NZ_CP026071 Staphylococcus aureus strain FDAARGOS_30 chromoso...																															728					0E00
NZ_CP026071 Staphylococcus aureus strain FDAARGOS_30 chromoso...																															39					2E00
NZ_LN626917 Staphylococcus aureus strain ILRI_Eymole1/1 isola...																															728					0E00
NZ_CP059155 Staphylococcus aureus strain WKZ-2 chromosome, co...																															728					0E00
NZ_CP047779 Staphylococcus aureus strain UP_1559 chromosome, ...																															728					0E00
NZ_CP047779 Staphylococcus aureus strain UP_1559 chromosome, ...																															39					2E00
NZ_CP009554 Staphylococcus aureus strain FORC_001 chromosome,...																															728					0E00
NZ_CP082815 Staphylococcus aureus strain SCAID WND1-2021 (598...																															728					0E00
NZ_CP077936 Staphylococcus aureus strain 319 chromosome, comp...																															728					0E00
NZ_CP033865 Staphylococcus aureus strain FDAARGOS_504 chromos...																															728					0E00
NZ_CP033112 Staphylococcus aureus strain ST20130944 chromosom...																															728					0E00
NZ_CP047791 Staphylococcus aureus strain UP_818 chromosome, c...																															728					0E00
NZ_LS483484 Staphylococcus aureus strain NCTC13277 chromosome...																															728					0E00
NZ_CP062415 Staphylococcus aureus strain NAS_AN_150 chromosom...																															728					0E00
NZ_CP091875 Staphylococcus aureus strain MN8 chromosome, comp...																															728					0E00
NZ_CP071594 Staphylococcus aureus strain PNID0137 chromosome,...																															728					0E00
NZ_CP071594 Staphylococcus aureus strain PNID0137 chromosome,...																															39					2E00
NZ_CP077911 Staphylococcus aureus strain 318 chromosome, comp...																															728					0E00
NZ_CP047801 Staphylococcus aureus strain UP_248 chromosome, c...																															728					0E00
NZ_CP047782 Staphylococcus aureus strain UP_1352 chromosome, ...																															728					0E00
NZ_CP047781 Staphylococcus aureus strain UP_1452 chromosome, ...																															728					0E00
NZ_LR134351 Staphylococcus aureus strain NCTC13811 chromosome...																															728					0E00
NZ_CP047788 Staphylococcus aureus strain UP_1033 chromosome, ...																															728					0E00
NZ_CP047796 Staphylococcus aureus strain UP_462 chromosome, c...																															728					0E00
NZ_CM000952 Staphylococcus aureus subsp. aureus MN8 chromosom...																															728					0E00
NZ_CP021141 Staphylococcus aureus strain 13420 chromosome.																															728					0E00
NZ_CP043913 Staphylococcus aureus strain GHA11 chromosome.																															728					0E00
NZ_CP021352 Staphylococcus aureus strain 0201753-2 chromosome.																															728					0E00
NZ_CP077913 Staphylococcus aureus strain 317 chromosome.																															728					0E00
NZ_CP019117 Staphylococcus aureus strain SJTUF_J27 chromosome...																															724					0E00
NZ_CP028190 Staphylococcus aureus strain CFSAN018749 chromoso...																															724					0E00
NZ_CP029653 Staphylococcus aureus strain AR_0470 chromosome, ...																															724					0E00
NC_017338 Staphylococcus aureus subsp. aureus JKD6159, comple...																															669					0E00
NC_017338 Staphylococcus aureus subsp. aureus JKD6159, comple...																															55					3E-05
CP041633 Staphylococcus aureus strain 18082 chromosome, compl...																															660					0E00
CP041633 Staphylococcus aureus strain 18082 chromosome, compl...																															59					2E-06
LT699704 Staphylococcus aureus strain NZ15MR0322 genome assem...																															660					0E00
LT699704 Staphylococcus aureus strain NZ15MR0322 genome assem...																															59					2E-06
NC_018608 Staphylococcus aureus 08BA02176, complete sequence.																															660					0E00
NC_018608 Staphylococcus aureus 08BA02176, complete sequence.																															59					2E-06
NZ_CP021178 Staphylococcus aureus subsp. aureus ST398 strain ...																															660					0E00
NZ_CP021178 Staphylococcus aureus subsp. aureus ST398 strain ...																															59					2E-06
NC_017333 Staphylococcus aureus subsp. aureus ST398, complete...																															660					0E00
NC_017333 Staphylococcus aureus subsp. aureus ST398, complete...																															59					2E-06
NZ_CP077924 Staphylococcus aureus strain 200 chromosome, comp...																															660					0E00
NZ_CP077924 Staphylococcus aureus strain 200 chromosome, comp...																															59					2E-06
NZ_CP077922 Staphylococcus aureus strain 202 chromosome, comp...																															660					0E00
NZ_CP077922 Staphylococcus aureus strain 202 chromosome, comp...																															59					2E-06
NZ_CP077923 Staphylococcus aureus strain 201 chromosome, comp...																															660					0E00
NZ_CP077923 Staphylococcus aureus strain 201 chromosome, comp...																															59					2E-06
NZ_CP063745 Staphylococcus aureus strain NAS_AN_212 chromosom...																															660					0E00
NZ_CP063745 Staphylococcus aureus strain NAS_AN_212 chromosom...																															59					2E-06
NZ_CP019591 Staphylococcus aureus strain 293G chromosome, com...																															660					0E00
NZ_CP019591 Staphylococcus aureus strain 293G chromosome, com...																															59					2E-06
NZ_AP017922 Staphylococcus aureus strain JP02758 chromosome, ...																															660					0E00
NZ_AP017922 Staphylococcus aureus strain JP02758 chromosome, ...																															59					2E-06
NZ_CP047646 Staphylococcus aureus strain 19/Msa0875 chromosom...																															660					0E00
NZ_CP047646 Staphylococcus aureus strain 19/Msa0875 chromosom...																															59					2E-06
NZ_CP035003 Staphylococcus aureus strain PCFA-221 chromosome,...																															660					0E00
NZ_CP035003 Staphylococcus aureus strain PCFA-221 chromosome,...																															59					2E-06
NZ_CP040229 Staphylococcus aureus strain GD487 chromosome, co...																															660					0E00
NZ_CP040229 Staphylococcus aureus strain GD487 chromosome, co...																															59					2E-06
NZ_CP013619 Staphylococcus aureus strain RIVM1607 chromosome,...																															660					0E00
NZ_CP013619 Staphylococcus aureus strain RIVM1607 chromosome,...																															59					2E-06
NZ_CP013616 Staphylococcus aureus strain RIVM1295 chromosome,...																															660					0E00
NZ_CP013616 Staphylococcus aureus strain RIVM1295 chromosome,...																															59					2E-06
NZ_CP013616 Staphylococcus aureus strain RIVM1295 chromosome,...																															39					2E00
NZ_CP040230			Staphylococcus						aureus					strain GD1108 chromosome, c...																	660					0E00
NZ_CP040230			Staphylococcus						aureus					strain GD1108 chromosome, c...																	59					2E-06
NZ_CP073065			Staphylococcus						aureus					strain 17Gst354 chromosome,...																	660					0E00
NZ_CP073065			Staphylococcus						aureus					strain 17Gst354 chromosome,...																	59					2E-06
NZ_CP019592			Staphylococcus						aureus					strain GD5 chromosome, comp...																	660					0E00
NZ_CP019592			Staphylococcus						aureus					strain GD5 chromosome, comp...																	59					2E-06
NZ_LT992466			Staphylococcus						aureus					isolate 4_LA_208 chromosome I.																	660					0E00
NZ_LT992466			Staphylococcus						aureus					isolate 4_LA_208 chromosome I.																	59					2E-06
NZ_CP019593			Staphylococcus						aureus					strain GD705 chromosome, co...																	660					0E00
NZ_CP019593			Staphylococcus						aureus					strain GD705 chromosome, co...																	59					2E-06
NZ_CP019595			Staphylococcus						aureus					strain GD1677 chromosome, c...																	660					0E00
NZ_CP019595			Staphylococcus						aureus					strain GD1677 chromosome, c...																	59					2E-06
NZ_CP019594			Staphylococcus						aureus					strain GD1539 chromosome, c...																	660					0E00
NZ_CP019594			Staphylococcus						aureus					strain GD1539 chromosome, c...																	59					2E-06
NZ_CP035005			Staphylococcus						aureus					strain PCFH-226 chromosome,...																	660					0E00
NZ_CP035005			Staphylococcus						aureus					strain PCFH-226 chromosome,...																	59					2E-06
NZ_CP076843			Staphylococcus						aureus					strain 55-100-003 chromosom...																	660					0E00
NZ_CP076843			Staphylococcus						aureus					strain 55-100-003 chromosom...																	59					2E-06
NZ_CP040233			Staphylococcus						aureus					strain GD1696 chromosome, c...																	660					0E00
NZ_CP040233			Staphylococcus						aureus					strain GD1696 chromosome, c...																	59					2E-06
NZ_CP020019			Staphylococcus						aureus					strain 08S00974 chromosome,...																	660					0E00
NZ_CP020019			Staphylococcus						aureus					strain 08S00974 chromosome,...																	59					2E-06
NZ_CP076839			Staphylococcus						aureus					strain 55-100-016 chromosom...																	660					0E00
NZ_CP076839			Staphylococcus						aureus					strain 55-100-016 chromosom...																	59					2E-06
NZ_LT992472			Staphylococcus						aureus					isolate 10_5235 chromosome I.																	660					0E00
NZ_LT992472			Staphylococcus						aureus					isolate 10_5235 chromosome I.																	59					2E-06
NZ_CP042003			Staphylococcus						aureus					strain B3-14B chromosome, c...																	660					0E00
NZ_CP042003			Staphylococcus						aureus					strain B3-14B chromosome, c...																	59					2E-06
NZ_CP013218			Staphylococcus						aureus					strain LA-MRSA ST398 isolat...																	660					0E00
NZ_CP013218			Staphylococcus						aureus					strain LA-MRSA ST398 isolat...																	59					2E-06
NZ_CP017091			Staphylococcus						aureus					strain ISU926 isolate ST398...																	660					0E00
NZ_CP017091			Staphylococcus						aureus					strain ISU926 isolate ST398...																	59					2E-06
NZ_CP065194			Staphylococcus						aureus					strain GDC6P096P chromosome...																	660					0E00
NZ_CP065194			Staphylococcus						aureus					strain GDC6P096P chromosome...																	59					2E-06
NZ_CP065194			Staphylococcus						aureus					strain GDC6P096P chromosome...																	39					2E00
NZ_CP065194			Staphylococcus						aureus					strain GDC6P096P chromosome...																	39					2E00
NZ_LT992470			Staphylococcus						aureus					isolate 13_LA_301 chromosom...																	660					0E00
NZ_LT992470			Staphylococcus						aureus					isolate 13_LA_301 chromosom...																	59					2E-06
NZ_LT992463			Staphylococcus						aureus					isolate 2_LA_86 chromosome I.																	660					0E00
NZ_LT992463			Staphylococcus						aureus					isolate 2_LA_86 chromosome I.																	59					2E-06
NZ_LT992456			Staphylococcus						aureus					isolate 1_1439 chromosome I.																	660					0E00
NZ_LT992456			Staphylococcus						aureus					isolate 1_1439 chromosome I.																	59					2E-06
NZ_LT992474			Staphylococcus						aureus					isolate 19_LA_388 chromosom...																	660					0E00
NZ_LT992474			Staphylococcus						aureus					isolate 19_LA_388 chromosom...																	59					2E-06
NZ_LT992467			Staphylococcus						aureus					isolate 16_LA_309 chromosom...																	660					0E00
NZ_LT992467			Staphylococcus						aureus					isolate 16_LA_309 chromosom...																	59					2E-06
NZ_LT992473			Staphylococcus						aureus					isolate 14_5418 chromosome I.																	660					0E00
NZ_LT992473			Staphylococcus						aureus					isolate 14_5418 chromosome I.																	59					2E-06
NZ_LT992469			Staphylococcus						aureus					isolate 15_LA_305 chromosom...																	660					0E00
NZ_LT992469			Staphylococcus						aureus					isolate 15_LA_305 chromosom...																	59					2E-06
NZ_LT992477			Staphylococcus						aureus					isolate 22_LA_562 chromosom...																	660					0E00
NZ_LT992477			Staphylococcus						aureus					isolate 22_LA_562 chromosom...																	59					2E-06
NZ_CP040232			Staphylococcus						aureus					strain GD1706 chromosome, c...																	660					0E00
NZ_CP040232			Staphylococcus						aureus					strain GD1706 chromosome, c...																	59					2E-06
NZ_LT992458			Staphylococcus						aureus					isolate 7_4623 chromosome I.																	660					0E00
NZ_LT992458			Staphylococcus						aureus					isolate 7_4623 chromosome I.																	59					2E-06
NZ_CP028163 Staphylococcus aureus strain CFSAN064038 chromoso... 660 0E00
NZ_CP028163 Staphylococcus aureus strain CFSAN064038 chromoso... 59 2E-06 NZ_CP028163 Staphylococcus aureus strain CFSAN064038 chromoso... 39 2E00 NZ_LT992461 Staphylococcus aureus isolate 8_LA_272 chromosome I. 660 0E00 NZ_LT992461 Staphylococcus aureus isolate 8_LA_272 chromosome I. 59 2E-06 NZ_LT992464 Staphylococcus aureus isolate 3_LA_115 chromosome I. 660 0E00 NZ_LT992464 Staphylococcus aur…
NZ_CP013621 Staphylococcus aureus strain RIVM3897 chromosome,... 59 2E-06
NZ_LT992476 Staphylococcus aureus isolate 21_LA_436 chromosom... 660 0E00 NZ_LT992476 Staphylococcus aureus isolate 21_LA_436 chromosom... 59 2E-06 NZ_CP029172 Staphylococcus aureus strain PTDrAP2 chromosome, ... 660 0E00 NZ_CP029172 Staphylococcus aureus strain PTDrAP2 chromosome, ... 59 2E-06 NZ_LT992475 Staphylococcus aureus isolate 20_LA_415 chromosom... 660 0E00 NZ_LT992475 Staphylococcus au…
NZ_LT992471 Staphylococcus aureus isolate 17_LA_343 chromosom...																															660					0E00
NZ_LT992471 Staphylococcus aureus isolate 17_LA_343 chromosom...																															59					2E-06
NZ_LT992462 Staphylococcus aureus isolate 5_3949 chromosome I.																															660					0E00
NZ_LT992462 Staphylococcus aureus isolate 5_3949 chromosome I.																															59					2E-06
NZ_LT992465 Staphylococcus aureus isolate 6_LA_232 chromosome I.																															660					0E00
NZ_LT992465 Staphylococcus aureus isolate 6_LA_232 chromosome I.																															59					2E-06
NZ_CP042110 Staphylococcus aureus strain B6-55A chromosome, c...																															660					0E00
NZ_CP042110 Staphylococcus aureus strain B6-55A chromosome, c...																															59					2E-06
NC_017673 Staphylococcus aureus subsp. aureus 71193, complete...																															660					0E00
NC_017673 Staphylococcus aureus subsp. aureus 71193, complete...																															59					2E-06
NZ_CP076567 Staphylococcus aureus strain P32D28 ESCAFLOR chro...																															660					0E00
NZ_CP076567 Staphylococcus aureus strain P32D28 ESCAFLOR chro...																															59					2E-06
NZ_CP076568 Staphylococcus aureus strain P5D0 ESCAFLOR chromo...																															660					0E00
NZ_CP076568 Staphylococcus aureus strain P5D0 ESCAFLOR chromo...																															59					2E-06
NZ_AP024318 Staphylococcus aureus strain S36 chromosome, comp...																															656					0E00
NZ_AP024318 Staphylococcus aureus strain S36 chromosome, comp...																															59					2E-06
NZ_AP024315 Staphylococcus aureus strain BDH17 chromosome, co...																															656					0E00
NZ_AP024315 Staphylococcus aureus strain BDH17 chromosome, co...																															59					2E-06
NZ_CP083671 Staphylococcus aureus strain HL25870 chromosome, ...																															656					0E00
NZ_CP083671 Staphylococcus aureus strain HL25870 chromosome, ...																															59					2E-06
NZ_AP024311 Staphylococcus aureus strain THI2018-120 chromoso...																															656					0E00
NZ_AP024311 Staphylococcus aureus strain THI2018-120 chromoso...																															59					2E-06
NZ_CP077738 Staphylococcus aureus strain UMCG578 chromosome, ...																															656					0E00
NZ_CP077738 Staphylococcus aureus strain UMCG578 chromosome, ...																															59					2E-06
NZ_AP024313 Staphylococcus aureus strain N1195 chromosome, co...																															656					0E00
NZ_AP024313 Staphylococcus aureus strain N1195 chromosome, co...																															59					2E-06
NZ_CP060596 Staphylococcus aureus strain K246 chromosome.																															656					0E00
NZ_AP019712 Staphylococcus aureus strain Tokyo12480 chromosom...																															647					0E00
NZ_AP019712 Staphylococcus aureus strain Tokyo12480 chromosom...																															51					1E-03
LR134268 Staphylococcus aureus strain NCTC6131 genome assembl...																															638					1E-180
LR134268 Staphylococcus aureus strain NCTC6131 genome assembl...																															52					3E-04
NZ_LS483302 Staphylococcus aureus strain NCTC8726 chromosome ...																															638					1E-180
NZ_CP077894 Staphylococcus aureus strain 329 chromosome, comp...																															638					1E-180
NZ_CP077894 Staphylococcus aureus strain 329 chromosome, comp...																															52					3E-04
NZ_CP077899 Staphylococcus aureus strain 324 chromosome, comp...																															638					1E-180
NZ_CP077899 Staphylococcus aureus strain 324 chromosome, comp...																															52					3E-04
NZ_CP012756 Staphylococcus aureus strain JS395 chromosome, co...																															638					1E-180
NZ_CP012756 Staphylococcus aureus strain JS395 chromosome, co...																															52					3E-04
NZ_CP077906 Staphylococcus aureus strain 323 chromosome.																															638					1E-180
NZ_CP077906 Staphylococcus aureus strain 323 chromosome.																															52					3E-04
NC_021554 Staphylococcus aureus CA-347, complete sequence.																															615					1E-173
NC_021554 Staphylococcus aureus CA-347, complete sequence.																															49					4E-03
NZ_CP014791 Staphylococcus aureus strain MCRF184 chromosome, ...																															615					1E-173
NZ_CP014791 Staphylococcus aureus strain MCRF184 chromosome, ...																															49					4E-03
NZ_CP047787 Staphylococcus aureus strain UP_1108 chromosome, ...																															615					1E-173
NZ_CP047787 Staphylococcus aureus strain UP_1108 chromosome, ...																															49					4E-03
NZ_CP017685 Staphylococcus aureus strain CFSAN007835 chromoso...																															615					1E-173
NZ_CP017685 Staphylococcus aureus strain CFSAN007835 chromoso...																															49					4E-03
NZ_CP092055 Staphylococcus aureus strain USA600 chromosome, c...																															615					1E-173
NZ_CP092055 Staphylococcus aureus strain USA600 chromosome, c...																															49					4E-03
NZ_CP047795 Staphylococcus aureus strain UP_490 chromosome, c... 615 1E-173
NZ_CP047795 Staphylococcus aureus strain UP_490 chromosome, c... 49 4E-03 NZ_CP047845 Staphylococcus aureus strain UP_591 chromosome, c... 615 1E-173 NZ_CP047845 Staphylococcus aureus strain UP_591 chromosome, c... 49 4E-03 NZ_CP062384 Staphylococcus aureus strain NAS_AN_050 chromosom... 615 1E-173 NZ_CP062384 Staphylococcus aureus strain NAS_AN_050 chromosom... 49 4E-03 NZ_CP062326 Staphylococcu…
NZ_CP083259 Staphylococcus aureus strain HL25274 chromosome, ... 615 1E-173
NZ_CP083259 Staphylococcus aureus strain HL25274 chromosome, ... 56 3E-05 NZ_CP077939 Staphylococcus aureus strain 199 chromosome. 615 1E-173 NZ_CP077939 Staphylococcus aureus strain 199 chromosome. 49 4E-03 NZ_CP060613 Staphylococcus aureus strain S5 chromosome. 615 1E-173 NZ_CP060613 Staphylococcus aureus strain S5 chromosome. 49 4E-03 NZ_CP029652 Staphylococcus aureus strain AR_0471 chromosome…
NZ_CP060617 Staphylococcus aureus strain S1 chromosome. 172 5E-40
NZ_CP060617 Staphylococcus aureus strain S1 chromosome. 55 3E-05 NZ_CP060616 Staphylococcus aureus strain S2 chromosome. 575 1E-161 NZ_CP060616 Staphylococcus aureus strain S2 chromosome. 172 5E-40 NZ_CP060616 Staphylococcus aureus strain S2 chromosome. 55 3E-05 NZ_CP060615 Staphylococcus aureus strain S3 chromosome. 575 1E-161 NZ_CP060615 Staphylococcus aureus strain S3 chromosome. 172 5E-40 NZ_…
NZ_CP060627 Staphylococcus aureus strain R21 chromosome.																													575							1E-161
NZ_CP060627 Staphylococcus aureus strain R21 chromosome.																													172							5E-40
NZ_CP060627 Staphylococcus aureus strain R21 chromosome.																													55							3E-05
NZ_CP060627 Staphylococcus aureus strain R21 chromosome.																													39							2E00
NZ_CP060629 Staphylococcus aureus strain R16 chromosome.																													575							1E-161
NZ_CP060629 Staphylococcus aureus strain R16 chromosome.																													172							5E-40
NZ_CP060629 Staphylococcus aureus strain R16 chromosome.																													55							3E-05
NZ_CP060629 Staphylococcus aureus strain R16 chromosome.																													39							2E00
CP010940 Staphylococcus aureus strain 71A_S11 genome.																													575							1E-161
CP010940 Staphylococcus aureus strain 71A_S11 genome.																													172							5E-40
CP010940 Staphylococcus aureus strain 71A_S11 genome.																													55							3E-05
CP010940 Staphylococcus aureus strain 71A_S11 genome.																													39							2E00
NZ_CP043919 Staphylococcus aureus strain GHA5 chromosome.																													551							1E-154
NZ_CP043919 Staphylococcus aureus strain GHA5 chromosome.																													181							1E-42
NZ_AP020315 Staphylococcus aureus strain KUH140087 chromosome... 543 7E-152
NZ_AP020315 Staphylococcus aureus strain KUH140087 chromosome... 43 2E-01 NZ_AP020315 Staphylococcus aureus strain KUH140087 chromosome... 37 7E00
NZ_CP060611			Staphylococcus						aureus					strain				K216 chromosome.													329				9E-88
NZ_CP060611			Staphylococcus						aureus					strain				K216 chromosome.													210				2E-51
NZ_CP096249			Staphylococcus						aureus					strain				RAC075018-C chromosome.													301				4E-79
NZ_CP096249			Staphylococcus						aureus					strain				RAC075018-C chromosome.													144				7E-32
NZ_CP060597			Staphylococcus						aureus					strain				K245 chromosome.													284				1E-73
NZ_CP060597			Staphylococcus						aureus					strain				K245 chromosome.													217				1E-53
NZ_CP076565 Staphylococcus aureus strain P41D28 ESCAFLOR chro...																															280				1E-72
NZ_CP076565 Staphylococcus aureus strain P41D28 ESCAFLOR chro...																															169				2E-39
NZ_CP076565 Staphylococcus aureus strain P41D28 ESCAFLOR chro...																															56				3E-05
NZ_CP060601 Staphylococcus aureus strain K090 chromosome.																															261				4E-67
NZ_CP060601 Staphylococcus aureus strain K090 chromosome.																															49				4E-03
NZ_CP060600 Staphylococcus aureus strain K094 chromosome.																															210				2E-51
NZ_CP060600 Staphylococcus aureus strain K094 chromosome.																															49				4E-03
CP051165 Staphylococcus aureus strain NGA84b chromosome, comp...																															152				5E-34
CP051165 Staphylococcus aureus strain NGA84b chromosome, comp...																															39				2E00
CP051165 Staphylococcus aureus strain NGA84b chromosome, comp...																															37				7E00
CP051484 Staphylococcus aureus strain NGA71 chromosome, compl...																															152				5E-34
CP051484 Staphylococcus aureus strain NGA71 chromosome, compl...																															37				7E00
NZ_CP090876 Staphylococcus aureus strain SAUR_BFS12 chromosom...																															152				5E-34
NZ_CP090876 Staphylococcus aureus strain SAUR_BFS12 chromosom...																															37				7E00
NZ_CP024998 Staphylococcus aureus strain 55-99-44 chromosome,...																															152				5E-34
NZ_CP024998 Staphylococcus aureus strain 55-99-44 chromosome,...																															37				7E00
NZ_LN854556 Staphylococcus aureus strain BB155 chromosome 1, ...																															152				5E-34
NZ_LN854556 Staphylococcus aureus strain BB155 chromosome 1, ...																															37				7E00
NZ_CP043912 Staphylococcus aureus strain GHA12 chromosome.																															152				5E-34
NZ_CP043912 Staphylococcus aureus strain GHA12 chromosome.																															112				4E-22
NZ_CP043912 Staphylococcus aureus strain GHA12 chromosome.																															37				7E00
NZ_CP096248 Staphylococcus aureus strain RAC082018-A chromosome.																															152				5E-34
NZ_CP096248 Staphylococcus aureus strain RAC082018-A chromosome.																															37				7E00
NZ_CP043911 Staphylococcus aureus strain GHA13 chromosome.																															152				5E-34
NZ_CP043911 Staphylococcus aureus strain GHA13 chromosome.																															37				7E00
NZ_CP043915 Staphylococcus aureus strain GHA9 chromosome.																															152				5E-34
NZ_CP043915 Staphylococcus aureus strain GHA9 chromosome.																															37				7E00
NZ_CP043921 Staphylococcus aureus strain GHA3 chromosome.																															152				5E-34
NZ_CP043921 Staphylococcus aureus strain GHA3 chromosome.																															37				7E00
NZ_CP043918 Staphylococcus aureus strain GHA6 chromosome.																															152				5E-34
NZ_CP043918			Staphylococcus						aureus					strain				GHA6 chromosome.													37					7E00
NZ_CP090872			Staphylococcus						aureus					strain				SAUR_BFS17 chromosome.													152					5E-34
NZ_CP090872			Staphylococcus						aureus					strain				SAUR_BFS17 chromosome.													37					7E00
NZ_CP043917			Staphylococcus						aureus					strain				GHA7 chromosome.													152					5E-34
NZ_CP043917			Staphylococcus						aureus					strain				GHA7 chromosome.													37					7E00
NZ_CP090875			Staphylococcus						aureus					strain				SAUR_BFS13 chromosome.													152					5E-34
NZ_CP090875			Staphylococcus						aureus					strain				SAUR_BFS13 chromosome.													37					7E00
CP010941 Staphylococcus aureus strain SA17_S6 genome.																															152					5E-34
CP010941 Staphylococcus aureus strain SA17_S6 genome.																															37					7E00
NZ_CP047822 Staphylococcus aureus strain UP_1278 chromosome,																											...				59					2E-06
NZ_CP047822 Staphylococcus aureus strain UP_1278 chromosome,																											...				38					7E00
ALIGNMENTS
>CP070989 Staphylococcus aureus strain WBG7583 chromosome, complete genome.
Length=2790388
Score = 899.4 bits (996), Expect = 0E00
Identities = 498/498 (100%), Gaps = 0/498 (0%) Strand = Plus/Plus
Query Sbjct	1 1129802					ATGAAAAATAAATTGATAGCAAAATCTTTATTAACATTAGCGGCAATAGGTATTACTACA |||||||||||||||||||||||||||||||||||||||||||||||||||||||||||| ATGAAAAATAAATTGATAGCAAAATCTTTATTAACATTAGCGGCAATAGGTATTACTACA																																			60 1129861
Query Sbjct	61 1129862					ACTACAATTGCGTCAACAGCAGATGCGAGCGAAGGATACGGTCCAAGAGAAAAGAAACCA |||||||||||||||||||||||||||||||||||||||||||||||||||||||||||| ACTACAATTGCGTCAACAGCAGATGCGAGCGAAGGATACGGTCCAAGAGAAAAGAAACCA																																			120 1129921
Query Sbjct	121 1129922					GTGAGTATTAATCACAATATCGTAGAGTACAATGATGGTACTTTTAAATATCAATCTAGA |||||||||||||||||||||||||||||||||||||||||||||||||||||||||||| GTGAGTATTAATCACAATATCGTAGAGTACAATGATGGTACTTTTAAATATCAATCTAGA																																			180 1129981
Query Sbjct	181 1129982					CCAAAATTTAACTCAACACCTAAATATATTAAATTCAAACATGACTATAATATTTTAGAA |||||||||||||||||||||||||||||||||||||||||||||||||||||||||||| CCAAAATTTAACTCAACACCTAAATATATTAAATTCAAACATGACTATAATATTTTAGAA																																			240 1130041
Query Sbjct	241 1130042					TTTAACGATGGTACATTCGAATATGGTGCACGTCCACAATTTAATAAACCAGCAGCGAAA |||||||||||||||||||||||||||||||||||||||||||||||||||||||||||| TTTAACGATGGTACATTCGAATATGGTGCACGTCCACAATTTAATAAACCAGCAGCGAAA																																			300 1130101
Query Sbjct	301 1130102					ACTGATGCAACTATTAAAAAAGAACAAAAATTGATTCAAGCTCAAAATCTTGTGAGAGAA |||||||||||||||||||||||||||||||||||||||||||||||||||||||||||| ACTGATGCAACTATTAAAAAAGAACAAAAATTGATTCAAGCTCAAAATCTTGTGAGAGAA																																			360 1130161
Query Sbjct	361 1130162					TTTGAAAAAACACATACTGTCAGTGCACACAGAAAAGCACAAAAGGCAGTCAACTTAGTT |||||||||||||||||||||||||||||||||||||||||||||||||||||||||||| TTTGAAAAAACACATACTGTCAGTGCACACAGAAAAGCACAAAAGGCAGTCAACTTAGTT																																			420 1130221
Query Sbjct	421 1130222					TCGTTTGAATACAAAGTGAAGAAAATGGTCTTACAAGAGCGAATTGATAATGTATTAAAA |||||||||||||||||||||||||||||||||||||||||||||||||||||||||||| TCGTTTGAATACAAAGTGAAGAAAATGGTCTTACAAGAGCGAATTGATAATGTATTAAAA																																			480 1130281
Query Sbjct	481 1130282					CAAGGATTAGTTAAATAA 498 |||||||||||||||||| CAAGGATTAGTTAAATAA 1130299
Score = 56.3 bits (61), Expect = 3E-05
Identities = 94/135 (69%), Gaps = 6/135 (4%) Strand = Plus/Plus
Query 178					AGACCAAAATTTAACTCAACACCTAAATATATTAAATTCAAACATGACTATA---ATATT																																			234
					||||| |||||||| ||||||||||||| |||||| | | ||| || |||
Sbjct 236709					AGACCGCAATTTAACAAAACACCTAAATATGTTAAATATAGAGATGCTGGTACAGGTATC																																			236768
Query	235				TTAGAATTTAACGATGGTACATTCGAATATGGTGCACGTCCACAATTTAATAAACCAGCA																																			294
					|||| |||||||| ||||| | ||||| || | ||| ||| ||||| ||| ||
Sbjct	236769				CGTGAATACAACGATGGAACATTTGGATATGAAGCGAGACCAAGATTCAATAAGCCATCA																																			236828
Query	295				GCGAAAACTGATGCA						309
					| |||| |||||
Sbjct	236829				G---AAACAAATGCA						236840
>CP007447 Staphylococcus aureus strain XN108, complete genome.
Length=3052055
Score = 899.4 bits (996), Expect = 0E00
Identities = 498/498 (100%), Gaps = 0/498 (0%) Strand = Plus/Plus
Query Sbjct	1 1192443					ATGAAAAATAAATTGATAGCAAAATCTTTATTAACATTAGCGGCAATAGGTATTACTACA |||||||||||||||||||||||||||||||||||||||||||||||||||||||||||| ATGAAAAATAAATTGATAGCAAAATCTTTATTAACATTAGCGGCAATAGGTATTACTACA																																			60 1192502
Query Sbjct	61 1192503					ACTACAATTGCGTCAACAGCAGATGCGAGCGAAGGATACGGTCCAAGAGAAAAGAAACCA |||||||||||||||||||||||||||||||||||||||||||||||||||||||||||| ACTACAATTGCGTCAACAGCAGATGCGAGCGAAGGATACGGTCCAAGAGAAAAGAAACCA																																			120 1192562
Query Sbjct	121 1192563					GTGAGTATTAATCACAATATCGTAGAGTACAATGATGGTACTTTTAAATATCAATCTAGA |||||||||||||||||||||||||||||||||||||||||||||||||||||||||||| GTGAGTATTAATCACAATATCGTAGAGTACAATGATGGTACTTTTAAATATCAATCTAGA																																			180 1192622
Query Sbjct	181 1192623					CCAAAATTTAACTCAACACCTAAATATATTAAATTCAAACATGACTATAATATTTTAGAA |||||||||||||||||||||||||||||||||||||||||||||||||||||||||||| CCAAAATTTAACTCAACACCTAAATATATTAAATTCAAACATGACTATAATATTTTAGAA																																			240 1192682
Query Sbjct	241 1192683					TTTAACGATGGTACATTCGAATATGGTGCACGTCCACAATTTAATAAACCAGCAGCGAAA |||||||||||||||||||||||||||||||||||||||||||||||||||||||||||| TTTAACGATGGTACATTCGAATATGGTGCACGTCCACAATTTAATAAACCAGCAGCGAAA																																			300 1192742
Query Sbjct	301 1192743					ACTGATGCAACTATTAAAAAAGAACAAAAATTGATTCAAGCTCAAAATCTTGTGAGAGAA |||||||||||||||||||||||||||||||||||||||||||||||||||||||||||| ACTGATGCAACTATTAAAAAAGAACAAAAATTGATTCAAGCTCAAAATCTTGTGAGAGAA																																			360 1192802
Query Sbjct	361 1192803					TTTGAAAAAACACATACTGTCAGTGCACACAGAAAAGCACAAAAGGCAGTCAACTTAGTT |||||||||||||||||||||||||||||||||||||||||||||||||||||||||||| TTTGAAAAAACACATACTGTCAGTGCACACAGAAAAGCACAAAAGGCAGTCAACTTAGTT																																			420 1192862
Query Sbjct	421 1192863					TCGTTTGAATACAAAGTGAAGAAAATGGTCTTACAAGAGCGAATTGATAATGTATTAAAA |||||||||||||||||||||||||||||||||||||||||||||||||||||||||||| TCGTTTGAATACAAAGTGAAGAAAATGGTCTTACAAGAGCGAATTGATAATGTATTAAAA																																			480 1192922
Query Sbjct	481 1192923					CAAGGATTAGTTAAATAA 498 |||||||||||||||||| CAAGGATTAGTTAAATAA 1192940
>CP013959 Staphylococcus aureus strain V605 chromosome, complete genome.
Length=3089367
Score = 899.4 bits (996), Expect = 0E00
Identities = 498/498 (100%), Gaps = 0/498 (0%) Strand = Plus/Plus
Query 1						ATGAAAAATAAATTGATAGCAAAATCTTTATTAACATTAGCGGCAATAGGTATTACTACA																																			60
						||||||||||||||||||||||||||||||||||||||||||||||||||||||||||||
Sbjct 1266769						ATGAAAAATAAATTGATAGCAAAATCTTTATTAACATTAGCGGCAATAGGTATTACTACA																																			1266828
Query Sbjct	61 1266829					ACTACAATTGCGTCAACAGCAGATGCGAGCGAAGGATACGGTCCAAGAGAAAAGAAACCA |||||||||||||||||||||||||||||||||||||||||||||||||||||||||||| ACTACAATTGCGTCAACAGCAGATGCGAGCGAAGGATACGGTCCAAGAGAAAAGAAACCA																																			120 1266888
Query Sbjct	121 1266889					GTGAGTATTAATCACAATATCGTAGAGTACAATGATGGTACTTTTAAATATCAATCTAGA |||||||||||||||||||||||||||||||||||||||||||||||||||||||||||| GTGAGTATTAATCACAATATCGTAGAGTACAATGATGGTACTTTTAAATATCAATCTAGA																																			180 1266948
Query Sbjct	181 1266949					CCAAAATTTAACTCAACACCTAAATATATTAAATTCAAACATGACTATAATATTTTAGAA |||||||||||||||||||||||||||||||||||||||||||||||||||||||||||| CCAAAATTTAACTCAACACCTAAATATATTAAATTCAAACATGACTATAATATTTTAGAA																																			240 1267008
Query Sbjct	241 1267009					TTTAACGATGGTACATTCGAATATGGTGCACGTCCACAATTTAATAAACCAGCAGCGAAA |||||||||||||||||||||||||||||||||||||||||||||||||||||||||||| TTTAACGATGGTACATTCGAATATGGTGCACGTCCACAATTTAATAAACCAGCAGCGAAA																																			300 1267068
Query Sbjct	301 1267069					ACTGATGCAACTATTAAAAAAGAACAAAAATTGATTCAAGCTCAAAATCTTGTGAGAGAA |||||||||||||||||||||||||||||||||||||||||||||||||||||||||||| ACTGATGCAACTATTAAAAAAGAACAAAAATTGATTCAAGCTCAAAATCTTGTGAGAGAA																																			360 1267128
Query Sbjct	361 1267129					TTTGAAAAAACACATACTGTCAGTGCACACAGAAAAGCACAAAAGGCAGTCAACTTAGTT |||||||||||||||||||||||||||||||||||||||||||||||||||||||||||| TTTGAAAAAACACATACTGTCAGTGCACACAGAAAAGCACAAAAGGCAGTCAACTTAGTT																																			420 1267188
Query Sbjct	421 1267189					TCGTTTGAATACAAAGTGAAGAAAATGGTCTTACAAGAGCGAATTGATAATGTATTAAAA |||||||||||||||||||||||||||||||||||||||||||||||||||||||||||| TCGTTTGAATACAAAGTGAAGAAAATGGTCTTACAAGAGCGAATTGATAATGTATTAAAA																																			480 1267248
Query Sbjct	481 1267249					CAAGGATTAGTTAAATAA 498 |||||||||||||||||| CAAGGATTAGTTAAATAA 1267266
>NC_010079 Staphylococcus aureus subsp. aureus USA300_TCH1516, complete sequence.
Length=2872915
Score = 899.4 bits (996), Expect = 0E00
Identities = 498/498 (100%), Gaps = 0/498 (0%) Strand = Plus/Plus
Query Sbjct	1 1167143					ATGAAAAATAAATTGATAGCAAAATCTTTATTAACATTAGCGGCAATAGGTATTACTACA |||||||||||||||||||||||||||||||||||||||||||||||||||||||||||| ATGAAAAATAAATTGATAGCAAAATCTTTATTAACATTAGCGGCAATAGGTATTACTACA																																			60 1167202
Query Sbjct	61 1167203					ACTACAATTGCGTCAACAGCAGATGCGAGCGAAGGATACGGTCCAAGAGAAAAGAAACCA |||||||||||||||||||||||||||||||||||||||||||||||||||||||||||| ACTACAATTGCGTCAACAGCAGATGCGAGCGAAGGATACGGTCCAAGAGAAAAGAAACCA																																			120 1167262
Query Sbjct	121 1167263					GTGAGTATTAATCACAATATCGTAGAGTACAATGATGGTACTTTTAAATATCAATCTAGA |||||||||||||||||||||||||||||||||||||||||||||||||||||||||||| GTGAGTATTAATCACAATATCGTAGAGTACAATGATGGTACTTTTAAATATCAATCTAGA																																			180 1167322
Query Sbjct	181 1167323					CCAAAATTTAACTCAACACCTAAATATATTAAATTCAAACATGACTATAATATTTTAGAA |||||||||||||||||||||||||||||||||||||||||||||||||||||||||||| CCAAAATTTAACTCAACACCTAAATATATTAAATTCAAACATGACTATAATATTTTAGAA																																			240 1167382
Query Sbjct	241 1167383					TTTAACGATGGTACATTCGAATATGGTGCACGTCCACAATTTAATAAACCAGCAGCGAAA |||||||||||||||||||||||||||||||||||||||||||||||||||||||||||| TTTAACGATGGTACATTCGAATATGGTGCACGTCCACAATTTAATAAACCAGCAGCGAAA																																			300 1167442
Query Sbjct	301 1167443					ACTGATGCAACTATTAAAAAAGAACAAAAATTGATTCAAGCTCAAAATCTTGTGAGAGAA |||||||||||||||||||||||||||||||||||||||||||||||||||||||||||| ACTGATGCAACTATTAAAAAAGAACAAAAATTGATTCAAGCTCAAAATCTTGTGAGAGAA																																			360 1167502
Query Sbjct	361 1167503					TTTGAAAAAACACATACTGTCAGTGCACACAGAAAAGCACAAAAGGCAGTCAACTTAGTT |||||||||||||||||||||||||||||||||||||||||||||||||||||||||||| TTTGAAAAAACACATACTGTCAGTGCACACAGAAAAGCACAAAAGGCAGTCAACTTAGTT																																			420 1167562
Query Sbjct	421 1167563					TCGTTTGAATACAAAGTGAAGAAAATGGTCTTACAAGAGCGAATTGATAATGTATTAAAA |||||||||||||||||||||||||||||||||||||||||||||||||||||||||||| TCGTTTGAATACAAAGTGAAGAAAATGGTCTTACAAGAGCGAATTGATAATGTATTAAAA																																			480 1167622
Query Sbjct	481 1167623					CAAGGATTAGTTAAATAA 498 |||||||||||||||||| CAAGGATTAGTTAAATAA 1167640
Score = 56.3 bits (61), Expect = 3E-05
Identities = 94/135 (69%), Gaps = 6/135 (4%) Strand = Plus/Plus
Query Sbjct	178 267693				AGACCAAAATTTAACTCAACACCTAAATATATTAAATTCAAACATGACTATA---ATATT ||||| |||||||| ||||||||||||| |||||| | | ||| || ||| AGACCGCAATTTAACAAAACACCTAAATATGTTAAATATAGAGATGCTGGTACAGGTATC																																			234 267752
Query Sbjct	235 267753				TTAGAATTTAACGATGGTACATTCGAATATGGTGCACGTCCACAATTTAATAAACCAGCA |||| |||||||| ||||| | ||||| || | ||| ||| ||||| ||| || CGTGAATACAACGATGGAACATTTGGATATGAAGCGAGACCAAGATTCAATAAGCCATCA																																			294 267812
Query Sbjct	295 267813				GCGAAAACTGATGCA 309 | |||| ||||| G---AAACAAATGCA 267824
>NC_017347 Staphylococcus aureus subsp. aureus T0131, complete sequence.
Length=2913900
Score = 899.4 bits (996), Expect = 0E00
Identities = 498/498 (100%), Gaps = 0/498 (0%) Strand = Plus/Plus
Query Sbjct	1 1182118					ATGAAAAATAAATTGATAGCAAAATCTTTATTAACATTAGCGGCAATAGGTATTACTACA |||||||||||||||||||||||||||||||||||||||||||||||||||||||||||| ATGAAAAATAAATTGATAGCAAAATCTTTATTAACATTAGCGGCAATAGGTATTACTACA																																			60 1182177
Query Sbjct	61 1182178					ACTACAATTGCGTCAACAGCAGATGCGAGCGAAGGATACGGTCCAAGAGAAAAGAAACCA |||||||||||||||||||||||||||||||||||||||||||||||||||||||||||| ACTACAATTGCGTCAACAGCAGATGCGAGCGAAGGATACGGTCCAAGAGAAAAGAAACCA																																			120 1182237
Query Sbjct	121 1182238					GTGAGTATTAATCACAATATCGTAGAGTACAATGATGGTACTTTTAAATATCAATCTAGA |||||||||||||||||||||||||||||||||||||||||||||||||||||||||||| GTGAGTATTAATCACAATATCGTAGAGTACAATGATGGTACTTTTAAATATCAATCTAGA																																			180 1182297
Query Sbjct	181 1182298					CCAAAATTTAACTCAACACCTAAATATATTAAATTCAAACATGACTATAATATTTTAGAA |||||||||||||||||||||||||||||||||||||||||||||||||||||||||||| CCAAAATTTAACTCAACACCTAAATATATTAAATTCAAACATGACTATAATATTTTAGAA																																			240 1182357
Query Sbjct	241 1182358					TTTAACGATGGTACATTCGAATATGGTGCACGTCCACAATTTAATAAACCAGCAGCGAAA |||||||||||||||||||||||||||||||||||||||||||||||||||||||||||| TTTAACGATGGTACATTCGAATATGGTGCACGTCCACAATTTAATAAACCAGCAGCGAAA																																			300 1182417
Query Sbjct	301 1182418					ACTGATGCAACTATTAAAAAAGAACAAAAATTGATTCAAGCTCAAAATCTTGTGAGAGAA |||||||||||||||||||||||||||||||||||||||||||||||||||||||||||| ACTGATGCAACTATTAAAAAAGAACAAAAATTGATTCAAGCTCAAAATCTTGTGAGAGAA																																			360 1182477
Query	361					TTTGAAAAAACACATACTGTCAGTGCACACAGAAAAGCACAAAAGGCAGTCAACTTAGTT ||||||||||||||||||||||||||||||||||||||||||||||||||||||||||||																																			420
Sbjct	1182478					TTTGAAAAAACACATACTGTCAGTGCACACAGAAAAGCACAAAAGGCAGTCAACTTAGTT																																			1182537
Query Sbjct	421 1182538					TCGTTTGAATACAAAGTGAAGAAAATGGTCTTACAAGAGCGAATTGATAATGTATTAAAA |||||||||||||||||||||||||||||||||||||||||||||||||||||||||||| TCGTTTGAATACAAAGTGAAGAAAATGGTCTTACAAGAGCGAATTGATAATGTATTAAAA																																			480 1182597
Query Sbjct	481 1182598					CAAGGATTAGTTAAATAA 498 |||||||||||||||||| CAAGGATTAGTTAAATAA 1182615
>NZ_CP007176 Staphylococcus aureus USA300-ISMMS1 chromosome, complete genome.
Length=2921008
Score = 899.4 bits (996), Expect = 0E00
Identities = 498/498 (100%), Gaps = 0/498 (0%) Strand = Plus/Plus
Query Sbjct	1 1172912					ATGAAAAATAAATTGATAGCAAAATCTTTATTAACATTAGCGGCAATAGGTATTACTACA |||||||||||||||||||||||||||||||||||||||||||||||||||||||||||| ATGAAAAATAAATTGATAGCAAAATCTTTATTAACATTAGCGGCAATAGGTATTACTACA																																			60 1172971
Query Sbjct	61 1172972					ACTACAATTGCGTCAACAGCAGATGCGAGCGAAGGATACGGTCCAAGAGAAAAGAAACCA |||||||||||||||||||||||||||||||||||||||||||||||||||||||||||| ACTACAATTGCGTCAACAGCAGATGCGAGCGAAGGATACGGTCCAAGAGAAAAGAAACCA																																			120 1173031
Query Sbjct	121 1173032					GTGAGTATTAATCACAATATCGTAGAGTACAATGATGGTACTTTTAAATATCAATCTAGA |||||||||||||||||||||||||||||||||||||||||||||||||||||||||||| GTGAGTATTAATCACAATATCGTAGAGTACAATGATGGTACTTTTAAATATCAATCTAGA																																			180 1173091
Query Sbjct	181 1173092					CCAAAATTTAACTCAACACCTAAATATATTAAATTCAAACATGACTATAATATTTTAGAA |||||||||||||||||||||||||||||||||||||||||||||||||||||||||||| CCAAAATTTAACTCAACACCTAAATATATTAAATTCAAACATGACTATAATATTTTAGAA																																			240 1173151
Query Sbjct	241 1173152					TTTAACGATGGTACATTCGAATATGGTGCACGTCCACAATTTAATAAACCAGCAGCGAAA |||||||||||||||||||||||||||||||||||||||||||||||||||||||||||| TTTAACGATGGTACATTCGAATATGGTGCACGTCCACAATTTAATAAACCAGCAGCGAAA																																			300 1173211
Query Sbjct	301 1173212					ACTGATGCAACTATTAAAAAAGAACAAAAATTGATTCAAGCTCAAAATCTTGTGAGAGAA |||||||||||||||||||||||||||||||||||||||||||||||||||||||||||| ACTGATGCAACTATTAAAAAAGAACAAAAATTGATTCAAGCTCAAAATCTTGTGAGAGAA																																			360 1173271
Query Sbjct	361 1173272					TTTGAAAAAACACATACTGTCAGTGCACACAGAAAAGCACAAAAGGCAGTCAACTTAGTT |||||||||||||||||||||||||||||||||||||||||||||||||||||||||||| TTTGAAAAAACACATACTGTCAGTGCACACAGAAAAGCACAAAAGGCAGTCAACTTAGTT																																			420 1173331
Query Sbjct	421 1173332					TCGTTTGAATACAAAGTGAAGAAAATGGTCTTACAAGAGCGAATTGATAATGTATTAAAA |||||||||||||||||||||||||||||||||||||||||||||||||||||||||||| TCGTTTGAATACAAAGTGAAGAAAATGGTCTTACAAGAGCGAATTGATAATGTATTAAAA																																			480 1173391
Query Sbjct	481 1173392					CAAGGATTAGTTAAATAA 498 |||||||||||||||||| CAAGGATTAGTTAAATAA 1173409
Score = 56.3 bits (61), Expect = 3E-05
Identities = 94/135 (69%), Gaps = 6/135 (4%) Strand = Plus/Plus
Query	178				AGACCAAAATTTAACTCAACACCTAAATATATTAAATTCAAACATGACTATA---ATATT																																			234
					||||| |||||||| ||||||||||||| |||||| | | ||| || |||
Sbjct	268512				AGACCGCAATTTAACAAAACACCTAAATATGTTAAATATAGAGATGCTGGTACAGGTATC																																			268571
Query 235 TTAGAATTTAACGATGGTACATTCGAATATGGTGCACGTCCACAATTTAATAAACCAGCA 294
Sbjct	268572				|||| |||||||| ||||| | ||||| || | ||| ||| ||||| ||| || CGTGAATACAACGATGGAACATTTGGATATGAAGCGAGACCAAGATTCAATAAGCCATCA																																			268631
Query Sbjct	295 268632				GCGAAAACTGATGCA 309 | |||| ||||| G---AAACAAATGCA 268643
>NC_022604 Staphylococcus aureus subsp. aureus Z172, complete sequence.
Length=2987966
Score = 899.4 bits (996), Expect = 0E00
Identities = 498/498 (100%), Gaps = 0/498 (0%) Strand = Plus/Plus
Query Sbjct	1 1224026					ATGAAAAATAAATTGATAGCAAAATCTTTATTAACATTAGCGGCAATAGGTATTACTACA |||||||||||||||||||||||||||||||||||||||||||||||||||||||||||| ATGAAAAATAAATTGATAGCAAAATCTTTATTAACATTAGCGGCAATAGGTATTACTACA																																			60 1224085
Query Sbjct	61 1224086					ACTACAATTGCGTCAACAGCAGATGCGAGCGAAGGATACGGTCCAAGAGAAAAGAAACCA |||||||||||||||||||||||||||||||||||||||||||||||||||||||||||| ACTACAATTGCGTCAACAGCAGATGCGAGCGAAGGATACGGTCCAAGAGAAAAGAAACCA																																			120 1224145
Query Sbjct	121 1224146					GTGAGTATTAATCACAATATCGTAGAGTACAATGATGGTACTTTTAAATATCAATCTAGA |||||||||||||||||||||||||||||||||||||||||||||||||||||||||||| GTGAGTATTAATCACAATATCGTAGAGTACAATGATGGTACTTTTAAATATCAATCTAGA																																			180 1224205
Query Sbjct	181 1224206					CCAAAATTTAACTCAACACCTAAATATATTAAATTCAAACATGACTATAATATTTTAGAA |||||||||||||||||||||||||||||||||||||||||||||||||||||||||||| CCAAAATTTAACTCAACACCTAAATATATTAAATTCAAACATGACTATAATATTTTAGAA																																			240 1224265
Query Sbjct	241 1224266					TTTAACGATGGTACATTCGAATATGGTGCACGTCCACAATTTAATAAACCAGCAGCGAAA |||||||||||||||||||||||||||||||||||||||||||||||||||||||||||| TTTAACGATGGTACATTCGAATATGGTGCACGTCCACAATTTAATAAACCAGCAGCGAAA																																			300 1224325
Query Sbjct	301 1224326					ACTGATGCAACTATTAAAAAAGAACAAAAATTGATTCAAGCTCAAAATCTTGTGAGAGAA |||||||||||||||||||||||||||||||||||||||||||||||||||||||||||| ACTGATGCAACTATTAAAAAAGAACAAAAATTGATTCAAGCTCAAAATCTTGTGAGAGAA																																			360 1224385
Query Sbjct	361 1224386					TTTGAAAAAACACATACTGTCAGTGCACACAGAAAAGCACAAAAGGCAGTCAACTTAGTT |||||||||||||||||||||||||||||||||||||||||||||||||||||||||||| TTTGAAAAAACACATACTGTCAGTGCACACAGAAAAGCACAAAAGGCAGTCAACTTAGTT																																			420 1224445
Query Sbjct	421 1224446					TCGTTTGAATACAAAGTGAAGAAAATGGTCTTACAAGAGCGAATTGATAATGTATTAAAA |||||||||||||||||||||||||||||||||||||||||||||||||||||||||||| TCGTTTGAATACAAAGTGAAGAAAATGGTCTTACAAGAGCGAATTGATAATGTATTAAAA																																			480 1224505
Query Sbjct	481 1224506					CAAGGATTAGTTAAATAA 498 |||||||||||||||||| CAAGGATTAGTTAAATAA 1224523
>NC_017331 Staphylococcus aureus subsp. aureus TW20, complete sequence.
Length=3043210
Score = 899.4 bits (996), Expect = 0E00
Identities = 498/498 (100%), Gaps = 0/498 (0%) Strand = Plus/Plus
Query	1					ATGAAAAATAAATTGATAGCAAAATCTTTATTAACATTAGCGGCAATAGGTATTACTACA																																			60
						||||||||||||||||||||||||||||||||||||||||||||||||||||||||||||
Sbjct	1224022					ATGAAAAATAAATTGATAGCAAAATCTTTATTAACATTAGCGGCAATAGGTATTACTACA																																			1224081
Query	61					ACTACAATTGCGTCAACAGCAGATGCGAGCGAAGGATACGGTCCAAGAGAAAAGAAACCA																																			120
Sbjct	1224082					|||||||||||||||||||||||||||||||||||||||||||||||||||||||||||| ACTACAATTGCGTCAACAGCAGATGCGAGCGAAGGATACGGTCCAAGAGAAAAGAAACCA																																			1224141
Query Sbjct	121 1224142					GTGAGTATTAATCACAATATCGTAGAGTACAATGATGGTACTTTTAAATATCAATCTAGA |||||||||||||||||||||||||||||||||||||||||||||||||||||||||||| GTGAGTATTAATCACAATATCGTAGAGTACAATGATGGTACTTTTAAATATCAATCTAGA																																			180 1224201
Query Sbjct	181 1224202					CCAAAATTTAACTCAACACCTAAATATATTAAATTCAAACATGACTATAATATTTTAGAA |||||||||||||||||||||||||||||||||||||||||||||||||||||||||||| CCAAAATTTAACTCAACACCTAAATATATTAAATTCAAACATGACTATAATATTTTAGAA																																			240 1224261
Query Sbjct	241 1224262					TTTAACGATGGTACATTCGAATATGGTGCACGTCCACAATTTAATAAACCAGCAGCGAAA |||||||||||||||||||||||||||||||||||||||||||||||||||||||||||| TTTAACGATGGTACATTCGAATATGGTGCACGTCCACAATTTAATAAACCAGCAGCGAAA																																			300 1224321
Query Sbjct	301 1224322					ACTGATGCAACTATTAAAAAAGAACAAAAATTGATTCAAGCTCAAAATCTTGTGAGAGAA |||||||||||||||||||||||||||||||||||||||||||||||||||||||||||| ACTGATGCAACTATTAAAAAAGAACAAAAATTGATTCAAGCTCAAAATCTTGTGAGAGAA																																			360 1224381
Query Sbjct	361 1224382					TTTGAAAAAACACATACTGTCAGTGCACACAGAAAAGCACAAAAGGCAGTCAACTTAGTT |||||||||||||||||||||||||||||||||||||||||||||||||||||||||||| TTTGAAAAAACACATACTGTCAGTGCACACAGAAAAGCACAAAAGGCAGTCAACTTAGTT																																			420 1224441
Query Sbjct	421 1224442					TCGTTTGAATACAAAGTGAAGAAAATGGTCTTACAAGAGCGAATTGATAATGTATTAAAA |||||||||||||||||||||||||||||||||||||||||||||||||||||||||||| TCGTTTGAATACAAAGTGAAGAAAATGGTCTTACAAGAGCGAATTGATAATGTATTAAAA																																			480 1224501
Query Sbjct	481 1224502					CAAGGATTAGTTAAATAA 498 |||||||||||||||||| CAAGGATTAGTTAAATAA 1224519
>NC_016912 Staphylococcus aureus subsp. aureus VC40, complete sequence.
Length=2692570
Score = 899.4 bits (996), Expect = 0E00
Identities = 498/498 (100%), Gaps = 0/498 (0%) Strand = Plus/Plus
Query Sbjct	1 1071868					ATGAAAAATAAATTGATAGCAAAATCTTTATTAACATTAGCGGCAATAGGTATTACTACA |||||||||||||||||||||||||||||||||||||||||||||||||||||||||||| ATGAAAAATAAATTGATAGCAAAATCTTTATTAACATTAGCGGCAATAGGTATTACTACA																																			60 1071927
Query Sbjct	61 1071928					ACTACAATTGCGTCAACAGCAGATGCGAGCGAAGGATACGGTCCAAGAGAAAAGAAACCA |||||||||||||||||||||||||||||||||||||||||||||||||||||||||||| ACTACAATTGCGTCAACAGCAGATGCGAGCGAAGGATACGGTCCAAGAGAAAAGAAACCA																																			120 1071987
Query Sbjct	121 1071988					GTGAGTATTAATCACAATATCGTAGAGTACAATGATGGTACTTTTAAATATCAATCTAGA |||||||||||||||||||||||||||||||||||||||||||||||||||||||||||| GTGAGTATTAATCACAATATCGTAGAGTACAATGATGGTACTTTTAAATATCAATCTAGA																																			180 1072047
Query Sbjct	181 1072048					CCAAAATTTAACTCAACACCTAAATATATTAAATTCAAACATGACTATAATATTTTAGAA |||||||||||||||||||||||||||||||||||||||||||||||||||||||||||| CCAAAATTTAACTCAACACCTAAATATATTAAATTCAAACATGACTATAATATTTTAGAA																																			240 1072107
Query Sbjct	241 1072108					TTTAACGATGGTACATTCGAATATGGTGCACGTCCACAATTTAATAAACCAGCAGCGAAA |||||||||||||||||||||||||||||||||||||||||||||||||||||||||||| TTTAACGATGGTACATTCGAATATGGTGCACGTCCACAATTTAATAAACCAGCAGCGAAA																																			300 1072167
Query Sbjct	301 1072168					ACTGATGCAACTATTAAAAAAGAACAAAAATTGATTCAAGCTCAAAATCTTGTGAGAGAA |||||||||||||||||||||||||||||||||||||||||||||||||||||||||||| ACTGATGCAACTATTAAAAAAGAACAAAAATTGATTCAAGCTCAAAATCTTGTGAGAGAA																																			360 1072227
Query	361					TTTGAAAAAACACATACTGTCAGTGCACACAGAAAAGCACAAAAGGCAGTCAACTTAGTT																																			420
Sbjct	1072228					|||||||||||||||||||||||||||||||||||||||||||||||||||||||||||| TTTGAAAAAACACATACTGTCAGTGCACACAGAAAAGCACAAAAGGCAGTCAACTTAGTT																																			1072287
Query Sbjct	421 1072288					TCGTTTGAATACAAAGTGAAGAAAATGGTCTTACAAGAGCGAATTGATAATGTATTAAAA |||||||||||||||||||||||||||||||||||||||||||||||||||||||||||| TCGTTTGAATACAAAGTGAAGAAAATGGTCTTACAAGAGCGAATTGATAATGTATTAAAA																																			480 1072347
Query Sbjct	481 1072348					CAAGGATTAGTTAAATAA 498 |||||||||||||||||| CAAGGATTAGTTAAATAA 1072365
Score = 56.3 bits (61), Expect = 3E-05
Identities = 94/135 (69%), Gaps = 6/135 (4%) Strand = Plus/Plus
Query Sbjct	178 213126				AGACCAAAATTTAACTCAACACCTAAATATATTAAATTCAAACATGACTATA---ATATT ||||| |||||||| ||||||||||||| |||||| | | ||| || ||| AGACCGCAATTTAACAAAACACCTAAATATGTTAAATATAGAGATGCTGGTACAGGTATC																																			234 213185
Query Sbjct	235 213186				TTAGAATTTAACGATGGTACATTCGAATATGGTGCACGTCCACAATTTAATAAACCAGCA |||| |||||||| ||||| | ||||| || | ||| ||| ||||| ||| || CGTGAATACAACGATGGAACATTTGGATATGAAGCGAGACCAAGATTCAATAAGCCATCA																																			294 213245
Query 295 GCGAAAACTGATGCA 309
| |||| |||||
Sbjct 213246 G---AAACAAATGCA 213257
>NC_017341 Staphylococcus aureus subsp. aureus str. JKD6008, complete sequence.
Length=2924344
Score = 899.4 bits (996), Expect = 0E00
Identities = 498/498 (100%), Gaps = 0/498 (0%) Strand = Plus/Plus
Query Sbjct	1 1179602					ATGAAAAATAAATTGATAGCAAAATCTTTATTAACATTAGCGGCAATAGGTATTACTACA |||||||||||||||||||||||||||||||||||||||||||||||||||||||||||| ATGAAAAATAAATTGATAGCAAAATCTTTATTAACATTAGCGGCAATAGGTATTACTACA																																			60 1179661
Query Sbjct	61 1179662					ACTACAATTGCGTCAACAGCAGATGCGAGCGAAGGATACGGTCCAAGAGAAAAGAAACCA |||||||||||||||||||||||||||||||||||||||||||||||||||||||||||| ACTACAATTGCGTCAACAGCAGATGCGAGCGAAGGATACGGTCCAAGAGAAAAGAAACCA																																			120 1179721
Query Sbjct	121 1179722					GTGAGTATTAATCACAATATCGTAGAGTACAATGATGGTACTTTTAAATATCAATCTAGA |||||||||||||||||||||||||||||||||||||||||||||||||||||||||||| GTGAGTATTAATCACAATATCGTAGAGTACAATGATGGTACTTTTAAATATCAATCTAGA																																			180 1179781
Query Sbjct	181 1179782					CCAAAATTTAACTCAACACCTAAATATATTAAATTCAAACATGACTATAATATTTTAGAA |||||||||||||||||||||||||||||||||||||||||||||||||||||||||||| CCAAAATTTAACTCAACACCTAAATATATTAAATTCAAACATGACTATAATATTTTAGAA																																			240 1179841
Query Sbjct	241 1179842					TTTAACGATGGTACATTCGAATATGGTGCACGTCCACAATTTAATAAACCAGCAGCGAAA |||||||||||||||||||||||||||||||||||||||||||||||||||||||||||| TTTAACGATGGTACATTCGAATATGGTGCACGTCCACAATTTAATAAACCAGCAGCGAAA																																			300 1179901
Query Sbjct	301 1179902					ACTGATGCAACTATTAAAAAAGAACAAAAATTGATTCAAGCTCAAAATCTTGTGAGAGAA |||||||||||||||||||||||||||||||||||||||||||||||||||||||||||| ACTGATGCAACTATTAAAAAAGAACAAAAATTGATTCAAGCTCAAAATCTTGTGAGAGAA																																			360 1179961
Query Sbjct	361 1179962					TTTGAAAAAACACATACTGTCAGTGCACACAGAAAAGCACAAAAGGCAGTCAACTTAGTT |||||||||||||||||||||||||||||||||||||||||||||||||||||||||||| TTTGAAAAAACACATACTGTCAGTGCACACAGAAAAGCACAAAAGGCAGTCAACTTAGTT																																			420 1180021
Query	421					TCGTTTGAATACAAAGTGAAGAAAATGGTCTTACAAGAGCGAATTGATAATGTATTAAAA																																			480
						||||||||||||||||||||||||||||||||||||||||||||||||||||||||||||
Sbjct	1180022					TCGTTTGAATACAAAGTGAAGAAAATGGTCTTACAAGAGCGAATTGATAATGTATTAAAA																																			1180081
Query	481					CAAGGATTAGTTAAATAA								498
						||||||||||||||||||
Sbjct	1180082					CAAGGATTAGTTAAATAA								1180099
>NZ_CP055225 Staphylococcus aureus LAC chromosome, complete genome.
Length=2874400
Score = 899.4 bits (996), Expect = 0E00
Identities = 498/498 (100%), Gaps = 0/498 (0%) Strand = Plus/Plus
Query Sbjct	1 1168625					ATGAAAAATAAATTGATAGCAAAATCTTTATTAACATTAGCGGCAATAGGTATTACTACA |||||||||||||||||||||||||||||||||||||||||||||||||||||||||||| ATGAAAAATAAATTGATAGCAAAATCTTTATTAACATTAGCGGCAATAGGTATTACTACA																																			60 1168684
Query Sbjct	61 1168685					ACTACAATTGCGTCAACAGCAGATGCGAGCGAAGGATACGGTCCAAGAGAAAAGAAACCA |||||||||||||||||||||||||||||||||||||||||||||||||||||||||||| ACTACAATTGCGTCAACAGCAGATGCGAGCGAAGGATACGGTCCAAGAGAAAAGAAACCA																																			120 1168744
Query Sbjct	121 1168745					GTGAGTATTAATCACAATATCGTAGAGTACAATGATGGTACTTTTAAATATCAATCTAGA |||||||||||||||||||||||||||||||||||||||||||||||||||||||||||| GTGAGTATTAATCACAATATCGTAGAGTACAATGATGGTACTTTTAAATATCAATCTAGA																																			180 1168804
Query Sbjct	181 1168805					CCAAAATTTAACTCAACACCTAAATATATTAAATTCAAACATGACTATAATATTTTAGAA |||||||||||||||||||||||||||||||||||||||||||||||||||||||||||| CCAAAATTTAACTCAACACCTAAATATATTAAATTCAAACATGACTATAATATTTTAGAA																																			240 1168864
Query Sbjct	241 1168865					TTTAACGATGGTACATTCGAATATGGTGCACGTCCACAATTTAATAAACCAGCAGCGAAA |||||||||||||||||||||||||||||||||||||||||||||||||||||||||||| TTTAACGATGGTACATTCGAATATGGTGCACGTCCACAATTTAATAAACCAGCAGCGAAA																																			300 1168924
Query Sbjct	301 1168925					ACTGATGCAACTATTAAAAAAGAACAAAAATTGATTCAAGCTCAAAATCTTGTGAGAGAA |||||||||||||||||||||||||||||||||||||||||||||||||||||||||||| ACTGATGCAACTATTAAAAAAGAACAAAAATTGATTCAAGCTCAAAATCTTGTGAGAGAA																																			360 1168984
Query Sbjct	361 1168985					TTTGAAAAAACACATACTGTCAGTGCACACAGAAAAGCACAAAAGGCAGTCAACTTAGTT |||||||||||||||||||||||||||||||||||||||||||||||||||||||||||| TTTGAAAAAACACATACTGTCAGTGCACACAGAAAAGCACAAAAGGCAGTCAACTTAGTT																																			420 1169044
Query Sbjct	421 1169045					TCGTTTGAATACAAAGTGAAGAAAATGGTCTTACAAGAGCGAATTGATAATGTATTAAAA |||||||||||||||||||||||||||||||||||||||||||||||||||||||||||| TCGTTTGAATACAAAGTGAAGAAAATGGTCTTACAAGAGCGAATTGATAATGTATTAAAA																																			480 1169104
Query Sbjct	481 1169105					CAAGGATTAGTTAAATAA 498 |||||||||||||||||| CAAGGATTAGTTAAATAA 1169122
Score = 56.3 bits (61), Expect = 3E-05
Identities = 94/135 (69%), Gaps = 6/135 (4%) Strand = Plus/Plus
Query Sbjct	178 268566				AGACCAAAATTTAACTCAACACCTAAATATATTAAATTCAAACATGACTATA---ATATT ||||| |||||||| ||||||||||||| |||||| | | ||| || ||| AGACCGCAATTTAACAAAACACCTAAATATGTTAAATATAGAGATGCTGGTACAGGTATC																																			234 268625
Query Sbjct	235 268626				TTAGAATTTAACGATGGTACATTCGAATATGGTGCACGTCCACAATTTAATAAACCAGCA |||| |||||||| ||||| | ||||| || | ||| ||| ||||| ||| || CGTGAATACAACGATGGAACATTTGGATATGAAGCGAGACCAAGATTCAATAAGCCATCA																																			294 268685
Query 295 GCGAAAACTGATGCA 309
| |||| |||||
Sbjct 268686 G---AAACAAATGCA 268697
>NC_007793 Staphylococcus aureus subsp. aureus USA300_FPR3757, complete sequence.
Length=2872769
Score = 899.4 bits (996), Expect = 0E00
Identities = 498/498 (100%), Gaps = 0/498 (0%) Strand = Plus/Plus
Query Sbjct	1 1153196					ATGAAAAATAAATTGATAGCAAAATCTTTATTAACATTAGCGGCAATAGGTATTACTACA |||||||||||||||||||||||||||||||||||||||||||||||||||||||||||| ATGAAAAATAAATTGATAGCAAAATCTTTATTAACATTAGCGGCAATAGGTATTACTACA																																			60 1153255
Query Sbjct	61 1153256					ACTACAATTGCGTCAACAGCAGATGCGAGCGAAGGATACGGTCCAAGAGAAAAGAAACCA |||||||||||||||||||||||||||||||||||||||||||||||||||||||||||| ACTACAATTGCGTCAACAGCAGATGCGAGCGAAGGATACGGTCCAAGAGAAAAGAAACCA																																			120 1153315
Query Sbjct	121 1153316					GTGAGTATTAATCACAATATCGTAGAGTACAATGATGGTACTTTTAAATATCAATCTAGA |||||||||||||||||||||||||||||||||||||||||||||||||||||||||||| GTGAGTATTAATCACAATATCGTAGAGTACAATGATGGTACTTTTAAATATCAATCTAGA																																			180 1153375
Query Sbjct	181 1153376					CCAAAATTTAACTCAACACCTAAATATATTAAATTCAAACATGACTATAATATTTTAGAA |||||||||||||||||||||||||||||||||||||||||||||||||||||||||||| CCAAAATTTAACTCAACACCTAAATATATTAAATTCAAACATGACTATAATATTTTAGAA																																			240 1153435
Query Sbjct	241 1153436					TTTAACGATGGTACATTCGAATATGGTGCACGTCCACAATTTAATAAACCAGCAGCGAAA |||||||||||||||||||||||||||||||||||||||||||||||||||||||||||| TTTAACGATGGTACATTCGAATATGGTGCACGTCCACAATTTAATAAACCAGCAGCGAAA																																			300 1153495
Query Sbjct	301 1153496					ACTGATGCAACTATTAAAAAAGAACAAAAATTGATTCAAGCTCAAAATCTTGTGAGAGAA |||||||||||||||||||||||||||||||||||||||||||||||||||||||||||| ACTGATGCAACTATTAAAAAAGAACAAAAATTGATTCAAGCTCAAAATCTTGTGAGAGAA																																			360 1153555
Query Sbjct	361 1153556					TTTGAAAAAACACATACTGTCAGTGCACACAGAAAAGCACAAAAGGCAGTCAACTTAGTT |||||||||||||||||||||||||||||||||||||||||||||||||||||||||||| TTTGAAAAAACACATACTGTCAGTGCACACAGAAAAGCACAAAAGGCAGTCAACTTAGTT																																			420 1153615
Query Sbjct	421 1153616					TCGTTTGAATACAAAGTGAAGAAAATGGTCTTACAAGAGCGAATTGATAATGTATTAAAA |||||||||||||||||||||||||||||||||||||||||||||||||||||||||||| TCGTTTGAATACAAAGTGAAGAAAATGGTCTTACAAGAGCGAATTGATAATGTATTAAAA																																			480 1153675
Query Sbjct	481 1153676					CAAGGATTAGTTAAATAA 498 |||||||||||||||||| CAAGGATTAGTTAAATAA 1153693
Score = 56.3 bits (61), Expect = 3E-05
Identities = 94/135 (69%), Gaps = 6/135 (4%) Strand = Plus/Plus
Query Sbjct	178 267798				AGACCAAAATTTAACTCAACACCTAAATATATTAAATTCAAACATGACTATA---ATATT ||||| |||||||| ||||||||||||| |||||| | | ||| || ||| AGACCGCAATTTAACAAAACACCTAAATATGTTAAATATAGAGATGCTGGTACAGGTATC																																			234 267857
Query Sbjct	235 267858				TTAGAATTTAACGATGGTACATTCGAATATGGTGCACGTCCACAATTTAATAAACCAGCA |||| |||||||| ||||| | ||||| || | ||| ||| ||||| ||| || CGTGAATACAACGATGGAACATTTGGATATGAAGCGAGACCAAGATTCAATAAGCCATCA																																			294 267917
Query	295				GCGAAAACTGATGCA 309 | |||| |||||
Sbjct 267918 G---AAACAAATGCA 267929
>NC_002951 Staphylococcus aureus subsp. aureus COL, complete sequence.
Length=2809422
Score = 899.4 bits (996), Expect = 0E00
Identities = 498/498 (100%), Gaps = 0/498 (0%) Strand = Plus/Plus
Query Sbjct	1 1176734					ATGAAAAATAAATTGATAGCAAAATCTTTATTAACATTAGCGGCAATAGGTATTACTACA |||||||||||||||||||||||||||||||||||||||||||||||||||||||||||| ATGAAAAATAAATTGATAGCAAAATCTTTATTAACATTAGCGGCAATAGGTATTACTACA																																			60 1176793
Query Sbjct	61 1176794					ACTACAATTGCGTCAACAGCAGATGCGAGCGAAGGATACGGTCCAAGAGAAAAGAAACCA |||||||||||||||||||||||||||||||||||||||||||||||||||||||||||| ACTACAATTGCGTCAACAGCAGATGCGAGCGAAGGATACGGTCCAAGAGAAAAGAAACCA																																			120 1176853
Query Sbjct	121 1176854					GTGAGTATTAATCACAATATCGTAGAGTACAATGATGGTACTTTTAAATATCAATCTAGA |||||||||||||||||||||||||||||||||||||||||||||||||||||||||||| GTGAGTATTAATCACAATATCGTAGAGTACAATGATGGTACTTTTAAATATCAATCTAGA																																			180 1176913
Query Sbjct	181 1176914					CCAAAATTTAACTCAACACCTAAATATATTAAATTCAAACATGACTATAATATTTTAGAA |||||||||||||||||||||||||||||||||||||||||||||||||||||||||||| CCAAAATTTAACTCAACACCTAAATATATTAAATTCAAACATGACTATAATATTTTAGAA																																			240 1176973
Query Sbjct	241 1176974					TTTAACGATGGTACATTCGAATATGGTGCACGTCCACAATTTAATAAACCAGCAGCGAAA |||||||||||||||||||||||||||||||||||||||||||||||||||||||||||| TTTAACGATGGTACATTCGAATATGGTGCACGTCCACAATTTAATAAACCAGCAGCGAAA																																			300 1177033
Query Sbjct	301 1177034					ACTGATGCAACTATTAAAAAAGAACAAAAATTGATTCAAGCTCAAAATCTTGTGAGAGAA |||||||||||||||||||||||||||||||||||||||||||||||||||||||||||| ACTGATGCAACTATTAAAAAAGAACAAAAATTGATTCAAGCTCAAAATCTTGTGAGAGAA																																			360 1177093
Query Sbjct	361 1177094					TTTGAAAAAACACATACTGTCAGTGCACACAGAAAAGCACAAAAGGCAGTCAACTTAGTT |||||||||||||||||||||||||||||||||||||||||||||||||||||||||||| TTTGAAAAAACACATACTGTCAGTGCACACAGAAAAGCACAAAAGGCAGTCAACTTAGTT																																			420 1177153
Query Sbjct	421 1177154					TCGTTTGAATACAAAGTGAAGAAAATGGTCTTACAAGAGCGAATTGATAATGTATTAAAA |||||||||||||||||||||||||||||||||||||||||||||||||||||||||||| TCGTTTGAATACAAAGTGAAGAAAATGGTCTTACAAGAGCGAATTGATAATGTATTAAAA																																			480 1177213
Query Sbjct	481 1177214					CAAGGATTAGTTAAATAA 498 |||||||||||||||||| CAAGGATTAGTTAAATAA 1177231
Score = 56.3 bits (61), Expect = 3E-05
Identities = 94/135 (69%), Gaps = 6/135 (4%) Strand = Plus/Plus
Query Sbjct	178 247040				AGACCAAAATTTAACTCAACACCTAAATATATTAAATTCAAACATGACTATA---ATATT ||||| |||||||| ||||||||||||| |||||| | | ||| || ||| AGACCGCAATTTAACAAAACACCTAAATATGTTAAATATAGAGATGCTGGTACAGGTATC																																			234 247099
Query Sbjct	235 247100				TTAGAATTTAACGATGGTACATTCGAATATGGTGCACGTCCACAATTTAATAAACCAGCA |||| |||||||| ||||| | ||||| || | ||| ||| ||||| ||| || CGTGAATACAACGATGGAACATTTGGATATGAAGCGAGACCAAGATTCAATAAGCCATCA																																			294 247159
Query 295 GCGAAAACTGATGCA 309
| |||| |||||
Sbjct 247160 G---AAACAAATGCA 247171
>NZ_CP076105 Staphylococcus aureus subsp. aureus RN4220 chromosome, complete genome.
Length=2697195
Score = 899.4 bits (996), Expect = 0E00
Identities = 498/498 (100%), Gaps = 0/498 (0%) Strand = Plus/Plus
Query Sbjct	1 1081964					ATGAAAAATAAATTGATAGCAAAATCTTTATTAACATTAGCGGCAATAGGTATTACTACA |||||||||||||||||||||||||||||||||||||||||||||||||||||||||||| ATGAAAAATAAATTGATAGCAAAATCTTTATTAACATTAGCGGCAATAGGTATTACTACA																																			60 1082023
Query Sbjct	61 1082024					ACTACAATTGCGTCAACAGCAGATGCGAGCGAAGGATACGGTCCAAGAGAAAAGAAACCA |||||||||||||||||||||||||||||||||||||||||||||||||||||||||||| ACTACAATTGCGTCAACAGCAGATGCGAGCGAAGGATACGGTCCAAGAGAAAAGAAACCA																																			120 1082083
Query Sbjct	121 1082084					GTGAGTATTAATCACAATATCGTAGAGTACAATGATGGTACTTTTAAATATCAATCTAGA |||||||||||||||||||||||||||||||||||||||||||||||||||||||||||| GTGAGTATTAATCACAATATCGTAGAGTACAATGATGGTACTTTTAAATATCAATCTAGA																																			180 1082143
Query Sbjct	181 1082144					CCAAAATTTAACTCAACACCTAAATATATTAAATTCAAACATGACTATAATATTTTAGAA |||||||||||||||||||||||||||||||||||||||||||||||||||||||||||| CCAAAATTTAACTCAACACCTAAATATATTAAATTCAAACATGACTATAATATTTTAGAA																																			240 1082203
Query Sbjct	241 1082204					TTTAACGATGGTACATTCGAATATGGTGCACGTCCACAATTTAATAAACCAGCAGCGAAA |||||||||||||||||||||||||||||||||||||||||||||||||||||||||||| TTTAACGATGGTACATTCGAATATGGTGCACGTCCACAATTTAATAAACCAGCAGCGAAA																																			300 1082263
Query Sbjct	301 1082264					ACTGATGCAACTATTAAAAAAGAACAAAAATTGATTCAAGCTCAAAATCTTGTGAGAGAA |||||||||||||||||||||||||||||||||||||||||||||||||||||||||||| ACTGATGCAACTATTAAAAAAGAACAAAAATTGATTCAAGCTCAAAATCTTGTGAGAGAA																																			360 1082323
Query Sbjct	361 1082324					TTTGAAAAAACACATACTGTCAGTGCACACAGAAAAGCACAAAAGGCAGTCAACTTAGTT |||||||||||||||||||||||||||||||||||||||||||||||||||||||||||| TTTGAAAAAACACATACTGTCAGTGCACACAGAAAAGCACAAAAGGCAGTCAACTTAGTT																																			420 1082383
Query Sbjct	421 1082384					TCGTTTGAATACAAAGTGAAGAAAATGGTCTTACAAGAGCGAATTGATAATGTATTAAAA |||||||||||||||||||||||||||||||||||||||||||||||||||||||||||| TCGTTTGAATACAAAGTGAAGAAAATGGTCTTACAAGAGCGAATTGATAATGTATTAAAA																																			480 1082443
Query Sbjct	481 1082444					CAAGGATTAGTTAAATAA 498 |||||||||||||||||| CAAGGATTAGTTAAATAA 1082461
Score = 56.3 bits (61), Expect = 3E-05
Identities = 94/135 (69%), Gaps = 6/135 (4%) Strand = Plus/Plus
Query Sbjct	178 212612				AGACCAAAATTTAACTCAACACCTAAATATATTAAATTCAAACATGACTATA---ATATT ||||| |||||||| ||||||||||||| |||||| | | ||| || ||| AGACCGCAATTTAACAAAACACCTAAATATGTTAAATATAGAGATGCTGGTACAGGTATC																																			234 212671
Query Sbjct	235 212672				TTAGAATTTAACGATGGTACATTCGAATATGGTGCACGTCCACAATTTAATAAACCAGCA |||| |||||||| ||||| | ||||| || | ||| ||| ||||| ||| || CGTGAATACAACGATGGAACATTTGGATATGAAGCGAGACCAAGATTCAATAAGCCATCA																																			294 212731
Query Sbjct	295 212732				GCGAAAACTGATGCA 309 | |||| ||||| G---AAACAAATGCA 212743
>NZ_LS483365 Staphylococcus aureus subsp. aureus NCTC 8325 chromosome 1, complete sequence.
Length=2830002
Score = 899.4 bits (996), Expect = 0E00
Identities = 498/498 (100%), Gaps = 0/498 (0%) Strand = Plus/Plus
Query Sbjct	1 1081701					ATGAAAAATAAATTGATAGCAAAATCTTTATTAACATTAGCGGCAATAGGTATTACTACA |||||||||||||||||||||||||||||||||||||||||||||||||||||||||||| ATGAAAAATAAATTGATAGCAAAATCTTTATTAACATTAGCGGCAATAGGTATTACTACA																																			60 1081760
Query Sbjct	61 1081761					ACTACAATTGCGTCAACAGCAGATGCGAGCGAAGGATACGGTCCAAGAGAAAAGAAACCA |||||||||||||||||||||||||||||||||||||||||||||||||||||||||||| ACTACAATTGCGTCAACAGCAGATGCGAGCGAAGGATACGGTCCAAGAGAAAAGAAACCA																																			120 1081820
Query Sbjct	121 1081821					GTGAGTATTAATCACAATATCGTAGAGTACAATGATGGTACTTTTAAATATCAATCTAGA |||||||||||||||||||||||||||||||||||||||||||||||||||||||||||| GTGAGTATTAATCACAATATCGTAGAGTACAATGATGGTACTTTTAAATATCAATCTAGA																																			180 1081880
Query Sbjct	181 1081881					CCAAAATTTAACTCAACACCTAAATATATTAAATTCAAACATGACTATAATATTTTAGAA |||||||||||||||||||||||||||||||||||||||||||||||||||||||||||| CCAAAATTTAACTCAACACCTAAATATATTAAATTCAAACATGACTATAATATTTTAGAA																																			240 1081940
Query Sbjct	241 1081941					TTTAACGATGGTACATTCGAATATGGTGCACGTCCACAATTTAATAAACCAGCAGCGAAA |||||||||||||||||||||||||||||||||||||||||||||||||||||||||||| TTTAACGATGGTACATTCGAATATGGTGCACGTCCACAATTTAATAAACCAGCAGCGAAA																																			300 1082000
Query Sbjct	301 1082001					ACTGATGCAACTATTAAAAAAGAACAAAAATTGATTCAAGCTCAAAATCTTGTGAGAGAA |||||||||||||||||||||||||||||||||||||||||||||||||||||||||||| ACTGATGCAACTATTAAAAAAGAACAAAAATTGATTCAAGCTCAAAATCTTGTGAGAGAA																																			360 1082060
Query Sbjct	361 1082061					TTTGAAAAAACACATACTGTCAGTGCACACAGAAAAGCACAAAAGGCAGTCAACTTAGTT |||||||||||||||||||||||||||||||||||||||||||||||||||||||||||| TTTGAAAAAACACATACTGTCAGTGCACACAGAAAAGCACAAAAGGCAGTCAACTTAGTT																																			420 1082120
Query Sbjct	421 1082121					TCGTTTGAATACAAAGTGAAGAAAATGGTCTTACAAGAGCGAATTGATAATGTATTAAAA |||||||||||||||||||||||||||||||||||||||||||||||||||||||||||| TCGTTTGAATACAAAGTGAAGAAAATGGTCTTACAAGAGCGAATTGATAATGTATTAAAA																																			480 1082180
Query Sbjct	481 1082181					CAAGGATTAGTTAAATAA 498 |||||||||||||||||| CAAGGATTAGTTAAATAA 1082198
Score = 56.3 bits (61), Expect = 3E-05
Identities = 94/135 (69%), Gaps = 6/135 (4%) Strand = Plus/Plus
Query Sbjct	178 212604				AGACCAAAATTTAACTCAACACCTAAATATATTAAATTCAAACATGACTATA---ATATT ||||| |||||||| ||||||||||||| |||||| | | ||| || ||| AGACCGCAATTTAACAAAACACCTAAATATGTTAAATATAGAGATGCTGGTACAGGTATC																																			234 212663
Query Sbjct	235 212664				TTAGAATTTAACGATGGTACATTCGAATATGGTGCACGTCCACAATTTAATAAACCAGCA |||| |||||||| ||||| | ||||| || | ||| ||| ||||| ||| || CGTGAATACAACGATGGAACATTTGGATATGAAGCGAGACCAAGATTCAATAAGCCATCA																																			294 212723
Query Sbjct	295 212724				GCGAAAACTGATGCA 309 | |||| ||||| G---AAACAAATGCA 212735
Score = 39.2 bits (42), Expect = 2E00
Identities = 36/46 (78%), Gaps = 0/46 (0%) Strand = Plus/Minus
Query 281 TTAATAAACCAGCAGCGAAAACTGATGCAACTATTAAAAAAGAACA 326
|||||||||||| | | |||||||||| | | ||||||||||
Sbjct 1966852 TTAATAAACCAGAACCTAAAACTGATGAGATGAAACAAAAAGAACA 1966807
>NZ_CP023390 Staphylococcus aureus subsp. aureus str. Newman strain NYU_Newman chromosome, complete
genome.
Length=2878897
Score = 899.4 bits (996), Expect = 0E00
Identities = 498/498 (100%), Gaps = 0/498 (0%) Strand = Plus/Plus
Query Sbjct	1 1172925					ATGAAAAATAAATTGATAGCAAAATCTTTATTAACATTAGCGGCAATAGGTATTACTACA |||||||||||||||||||||||||||||||||||||||||||||||||||||||||||| ATGAAAAATAAATTGATAGCAAAATCTTTATTAACATTAGCGGCAATAGGTATTACTACA																																			60 1172984
Query Sbjct	61 1172985					ACTACAATTGCGTCAACAGCAGATGCGAGCGAAGGATACGGTCCAAGAGAAAAGAAACCA |||||||||||||||||||||||||||||||||||||||||||||||||||||||||||| ACTACAATTGCGTCAACAGCAGATGCGAGCGAAGGATACGGTCCAAGAGAAAAGAAACCA																																			120 1173044
Query Sbjct	121 1173045					GTGAGTATTAATCACAATATCGTAGAGTACAATGATGGTACTTTTAAATATCAATCTAGA |||||||||||||||||||||||||||||||||||||||||||||||||||||||||||| GTGAGTATTAATCACAATATCGTAGAGTACAATGATGGTACTTTTAAATATCAATCTAGA																																			180 1173104
Query Sbjct	181 1173105					CCAAAATTTAACTCAACACCTAAATATATTAAATTCAAACATGACTATAATATTTTAGAA |||||||||||||||||||||||||||||||||||||||||||||||||||||||||||| CCAAAATTTAACTCAACACCTAAATATATTAAATTCAAACATGACTATAATATTTTAGAA																																			240 1173164
Query Sbjct	241 1173165					TTTAACGATGGTACATTCGAATATGGTGCACGTCCACAATTTAATAAACCAGCAGCGAAA |||||||||||||||||||||||||||||||||||||||||||||||||||||||||||| TTTAACGATGGTACATTCGAATATGGTGCACGTCCACAATTTAATAAACCAGCAGCGAAA																																			300 1173224
Query Sbjct	301 1173225					ACTGATGCAACTATTAAAAAAGAACAAAAATTGATTCAAGCTCAAAATCTTGTGAGAGAA |||||||||||||||||||||||||||||||||||||||||||||||||||||||||||| ACTGATGCAACTATTAAAAAAGAACAAAAATTGATTCAAGCTCAAAATCTTGTGAGAGAA																																			360 1173284
Query Sbjct	361 1173285					TTTGAAAAAACACATACTGTCAGTGCACACAGAAAAGCACAAAAGGCAGTCAACTTAGTT |||||||||||||||||||||||||||||||||||||||||||||||||||||||||||| TTTGAAAAAACACATACTGTCAGTGCACACAGAAAAGCACAAAAGGCAGTCAACTTAGTT																																			420 1173344
Query Sbjct	421 1173345					TCGTTTGAATACAAAGTGAAGAAAATGGTCTTACAAGAGCGAATTGATAATGTATTAAAA |||||||||||||||||||||||||||||||||||||||||||||||||||||||||||| TCGTTTGAATACAAAGTGAAGAAAATGGTCTTACAAGAGCGAATTGATAATGTATTAAAA																																			480 1173404
Query Sbjct	481 1173405					CAAGGATTAGTTAAATAA 498 |||||||||||||||||| CAAGGATTAGTTAAATAA 1173422
Score = 56.3 bits (61), Expect = 3E-05
Identities = 94/135 (69%), Gaps = 6/135 (4%) Strand = Plus/Plus
Query Sbjct	178 213104				AGACCAAAATTTAACTCAACACCTAAATATATTAAATTCAAACATGACTATA---ATATT ||||| |||||||| ||||||||||||| |||||| | | ||| || ||| AGACCGCAATTTAACAAAACACCTAAATATGTTAAATATAGAGATGCTGGTACAGGTATC																																			234 213163
Query Sbjct	235 213164				TTAGAATTTAACGATGGTACATTCGAATATGGTGCACGTCCACAATTTAATAAACCAGCA |||| |||||||| ||||| | ||||| || | ||| ||| ||||| ||| || CGTGAATACAACGATGGAACATTTGGATATGAAGCGAGACCAAGATTCAATAAGCCATCA																																			294 213223
Query 295 GCGAAAACTGATGCA 309
| |||| |||||
Sbjct 213224 G---AAACAAATGCA 213235
>NC_009641 Staphylococcus aureus subsp. aureus str. Newman, complete sequence.
Length=2878897
Score = 899.4 bits (996), Expect = 0E00
Identities = 498/498 (100%), Gaps = 0/498 (0%) Strand = Plus/Plus
Query Sbjct	1 1172925					ATGAAAAATAAATTGATAGCAAAATCTTTATTAACATTAGCGGCAATAGGTATTACTACA |||||||||||||||||||||||||||||||||||||||||||||||||||||||||||| ATGAAAAATAAATTGATAGCAAAATCTTTATTAACATTAGCGGCAATAGGTATTACTACA																																			60 1172984
Query Sbjct	61 1172985					ACTACAATTGCGTCAACAGCAGATGCGAGCGAAGGATACGGTCCAAGAGAAAAGAAACCA |||||||||||||||||||||||||||||||||||||||||||||||||||||||||||| ACTACAATTGCGTCAACAGCAGATGCGAGCGAAGGATACGGTCCAAGAGAAAAGAAACCA																																			120 1173044
Query Sbjct	121 1173045					GTGAGTATTAATCACAATATCGTAGAGTACAATGATGGTACTTTTAAATATCAATCTAGA |||||||||||||||||||||||||||||||||||||||||||||||||||||||||||| GTGAGTATTAATCACAATATCGTAGAGTACAATGATGGTACTTTTAAATATCAATCTAGA																																			180 1173104
Query Sbjct	181 1173105					CCAAAATTTAACTCAACACCTAAATATATTAAATTCAAACATGACTATAATATTTTAGAA |||||||||||||||||||||||||||||||||||||||||||||||||||||||||||| CCAAAATTTAACTCAACACCTAAATATATTAAATTCAAACATGACTATAATATTTTAGAA																																			240 1173164
Query Sbjct	241 1173165					TTTAACGATGGTACATTCGAATATGGTGCACGTCCACAATTTAATAAACCAGCAGCGAAA |||||||||||||||||||||||||||||||||||||||||||||||||||||||||||| TTTAACGATGGTACATTCGAATATGGTGCACGTCCACAATTTAATAAACCAGCAGCGAAA																																			300 1173224
Query Sbjct	301 1173225					ACTGATGCAACTATTAAAAAAGAACAAAAATTGATTCAAGCTCAAAATCTTGTGAGAGAA |||||||||||||||||||||||||||||||||||||||||||||||||||||||||||| ACTGATGCAACTATTAAAAAAGAACAAAAATTGATTCAAGCTCAAAATCTTGTGAGAGAA																																			360 1173284
Query Sbjct	361 1173285					TTTGAAAAAACACATACTGTCAGTGCACACAGAAAAGCACAAAAGGCAGTCAACTTAGTT |||||||||||||||||||||||||||||||||||||||||||||||||||||||||||| TTTGAAAAAACACATACTGTCAGTGCACACAGAAAAGCACAAAAGGCAGTCAACTTAGTT																																			420 1173344
Query Sbjct	421 1173345					TCGTTTGAATACAAAGTGAAGAAAATGGTCTTACAAGAGCGAATTGATAATGTATTAAAA |||||||||||||||||||||||||||||||||||||||||||||||||||||||||||| TCGTTTGAATACAAAGTGAAGAAAATGGTCTTACAAGAGCGAATTGATAATGTATTAAAA																																			480 1173404
Query Sbjct	481 1173405					CAAGGATTAGTTAAATAA 498 |||||||||||||||||| CAAGGATTAGTTAAATAA 1173422
Score = 56.3 bits (61), Expect = 3E-05
Identities = 94/135 (69%), Gaps = 6/135 (4%) Strand = Plus/Plus
Query Sbjct	178 213104				AGACCAAAATTTAACTCAACACCTAAATATATTAAATTCAAACATGACTATA---ATATT ||||| |||||||| ||||||||||||| |||||| | | ||| || ||| AGACCGCAATTTAACAAAACACCTAAATATGTTAAATATAGAGATGCTGGTACAGGTATC																																			234 213163
Query Sbjct	235 213164				TTAGAATTTAACGATGGTACATTCGAATATGGTGCACGTCCACAATTTAATAAACCAGCA |||| |||||||| ||||| | ||||| || | ||| ||| ||||| ||| || CGTGAATACAACGATGGAACATTTGGATATGAAGCGAGACCAAGATTCAATAAGCCATCA																																			294 213223
Query Sbjct	295 213224				GCGAAAACTGATGCA 309 | |||| ||||| G---AAACAAATGCA 213235
>NZ_CP077933 Staphylococcus aureus strain 359 chromosome, complete genome.
Length=2599728
Score = 899.4 bits (996), Expect = 0E00
Identities = 498/498 (100%), Gaps = 0/498 (0%) Strand = Plus/Plus
Query Sbjct	1 848334				ATGAAAAATAAATTGATAGCAAAATCTTTATTAACATTAGCGGCAATAGGTATTACTACA |||||||||||||||||||||||||||||||||||||||||||||||||||||||||||| ATGAAAAATAAATTGATAGCAAAATCTTTATTAACATTAGCGGCAATAGGTATTACTACA																																			60 848393
Query Sbjct	61 848394				ACTACAATTGCGTCAACAGCAGATGCGAGCGAAGGATACGGTCCAAGAGAAAAGAAACCA |||||||||||||||||||||||||||||||||||||||||||||||||||||||||||| ACTACAATTGCGTCAACAGCAGATGCGAGCGAAGGATACGGTCCAAGAGAAAAGAAACCA																																			120 848453
Query Sbjct	121 848454				GTGAGTATTAATCACAATATCGTAGAGTACAATGATGGTACTTTTAAATATCAATCTAGA |||||||||||||||||||||||||||||||||||||||||||||||||||||||||||| GTGAGTATTAATCACAATATCGTAGAGTACAATGATGGTACTTTTAAATATCAATCTAGA																																			180 848513
Query Sbjct	181 848514				CCAAAATTTAACTCAACACCTAAATATATTAAATTCAAACATGACTATAATATTTTAGAA |||||||||||||||||||||||||||||||||||||||||||||||||||||||||||| CCAAAATTTAACTCAACACCTAAATATATTAAATTCAAACATGACTATAATATTTTAGAA																																			240 848573
Query Sbjct	241 848574				TTTAACGATGGTACATTCGAATATGGTGCACGTCCACAATTTAATAAACCAGCAGCGAAA |||||||||||||||||||||||||||||||||||||||||||||||||||||||||||| TTTAACGATGGTACATTCGAATATGGTGCACGTCCACAATTTAATAAACCAGCAGCGAAA																																			300 848633
Query Sbjct	301 848634				ACTGATGCAACTATTAAAAAAGAACAAAAATTGATTCAAGCTCAAAATCTTGTGAGAGAA |||||||||||||||||||||||||||||||||||||||||||||||||||||||||||| ACTGATGCAACTATTAAAAAAGAACAAAAATTGATTCAAGCTCAAAATCTTGTGAGAGAA																																			360 848693
Query Sbjct	361 848694				TTTGAAAAAACACATACTGTCAGTGCACACAGAAAAGCACAAAAGGCAGTCAACTTAGTT |||||||||||||||||||||||||||||||||||||||||||||||||||||||||||| TTTGAAAAAACACATACTGTCAGTGCACACAGAAAAGCACAAAAGGCAGTCAACTTAGTT																																			420 848753
Query Sbjct	421 848754				TCGTTTGAATACAAAGTGAAGAAAATGGTCTTACAAGAGCGAATTGATAATGTATTAAAA |||||||||||||||||||||||||||||||||||||||||||||||||||||||||||| TCGTTTGAATACAAAGTGAAGAAAATGGTCTTACAAGAGCGAATTGATAATGTATTAAAA																																			480 848813
Query Sbjct	481 848814				CAAGGATTAGTTAAATAA 498 |||||||||||||||||| CAAGGATTAGTTAAATAA 848831
Score = 56.3 bits (61), Expect = 3E-05
Identities = 94/135 (69%), Gaps = 6/135 (4%) Strand = Plus/Plus
Query Sbjct	178 2487426					AGACCAAAATTTAACTCAACACCTAAATATATTAAATTCAAACATGACTATA---ATATT ||||| |||||||| ||||||||||||| |||||| | | ||| || ||| AGACCGCAATTTAACAAAACACCTAAATATGTTAAATATAGAGATGCTGGTACAGGTATC																																			234 2487485
Query Sbjct	235 2487486					TTAGAATTTAACGATGGTACATTCGAATATGGTGCACGTCCACAATTTAATAAACCAGCA |||| |||||||| ||||| | ||||| || | ||| ||| ||||| ||| || CGTGAATACAACGATGGAACATTTGGATATGAAGCGAGACCAAGATTCAATAAGCCATCA																																			294 2487545
Query Sbjct	295 2487546					GCGAAAACTGATGCA 309 | |||| ||||| G---AAACAAATGCA 2487557
Score = 39.2 bits (42), Expect = 2E00
Identities = 36/46 (78%), Gaps = 0/46 (0%) Strand = Plus/Minus
Query 281 TTAATAAACCAGCAGCGAAAACTGATGCAACTATTAAAAAAGAACA 326
|||||||||||| | | |||||||||| | | ||||||||||
Sbjct 1631925 TTAATAAACCAGAACCTAAAACTGATGAGATGAAACAAAAAGAACA 1631880
>NZ_CP026077 Staphylococcus aureus strain FDAARGOS_7 chromosome, complete genome.
Length=2697122
Score = 899.4 bits (996), Expect = 0E00
Identities = 498/498 (100%), Gaps = 0/498 (0%) Strand = Plus/Plus
Query Sbjct	1 1821675					ATGAAAAATAAATTGATAGCAAAATCTTTATTAACATTAGCGGCAATAGGTATTACTACA |||||||||||||||||||||||||||||||||||||||||||||||||||||||||||| ATGAAAAATAAATTGATAGCAAAATCTTTATTAACATTAGCGGCAATAGGTATTACTACA																																			60 1821734
Query Sbjct	61 1821735					ACTACAATTGCGTCAACAGCAGATGCGAGCGAAGGATACGGTCCAAGAGAAAAGAAACCA |||||||||||||||||||||||||||||||||||||||||||||||||||||||||||| ACTACAATTGCGTCAACAGCAGATGCGAGCGAAGGATACGGTCCAAGAGAAAAGAAACCA																																			120 1821794
Query Sbjct	121 1821795					GTGAGTATTAATCACAATATCGTAGAGTACAATGATGGTACTTTTAAATATCAATCTAGA |||||||||||||||||||||||||||||||||||||||||||||||||||||||||||| GTGAGTATTAATCACAATATCGTAGAGTACAATGATGGTACTTTTAAATATCAATCTAGA																																			180 1821854
Query Sbjct	181 1821855					CCAAAATTTAACTCAACACCTAAATATATTAAATTCAAACATGACTATAATATTTTAGAA |||||||||||||||||||||||||||||||||||||||||||||||||||||||||||| CCAAAATTTAACTCAACACCTAAATATATTAAATTCAAACATGACTATAATATTTTAGAA																																			240 1821914
Query Sbjct	241 1821915					TTTAACGATGGTACATTCGAATATGGTGCACGTCCACAATTTAATAAACCAGCAGCGAAA |||||||||||||||||||||||||||||||||||||||||||||||||||||||||||| TTTAACGATGGTACATTCGAATATGGTGCACGTCCACAATTTAATAAACCAGCAGCGAAA																																			300 1821974
Query Sbjct	301 1821975					ACTGATGCAACTATTAAAAAAGAACAAAAATTGATTCAAGCTCAAAATCTTGTGAGAGAA |||||||||||||||||||||||||||||||||||||||||||||||||||||||||||| ACTGATGCAACTATTAAAAAAGAACAAAAATTGATTCAAGCTCAAAATCTTGTGAGAGAA																																			360 1822034
Query Sbjct	361 1822035					TTTGAAAAAACACATACTGTCAGTGCACACAGAAAAGCACAAAAGGCAGTCAACTTAGTT |||||||||||||||||||||||||||||||||||||||||||||||||||||||||||| TTTGAAAAAACACATACTGTCAGTGCACACAGAAAAGCACAAAAGGCAGTCAACTTAGTT																																			420 1822094
Query Sbjct	421 1822095					TCGTTTGAATACAAAGTGAAGAAAATGGTCTTACAAGAGCGAATTGATAATGTATTAAAA |||||||||||||||||||||||||||||||||||||||||||||||||||||||||||| TCGTTTGAATACAAAGTGAAGAAAATGGTCTTACAAGAGCGAATTGATAATGTATTAAAA																																			480 1822154
Query Sbjct	481 1822155					CAAGGATTAGTTAAATAA 498 |||||||||||||||||| CAAGGATTAGTTAAATAA 1822172
Score = 56.3 bits (61), Expect = 3E-05
Identities = 94/135 (69%), Gaps = 6/135 (4%) Strand = Plus/Plus
Query Sbjct	178 952712				AGACCAAAATTTAACTCAACACCTAAATATATTAAATTCAAACATGACTATA---ATATT ||||| |||||||| ||||||||||||| |||||| | | ||| || ||| AGACCGCAATTTAACAAAACACCTAAATATGTTAAATATAGAGATGCTGGTACAGGTATC																																			234 952771
Query Sbjct	235 952772				TTAGAATTTAACGATGGTACATTCGAATATGGTGCACGTCCACAATTTAATAAACCAGCA |||| |||||||| ||||| | ||||| || | ||| ||| ||||| ||| || CGTGAATACAACGATGGAACATTTGGATATGAAGCGAGACCAAGATTCAATAAGCCATCA																																			294 952831
Query 295 GCGAAAACTGATGCA 309
| |||| |||||
Sbjct 952832 G---AAACAAATGCA 952843
>NZ_CP026068 Staphylococcus aureus strain FDAARGOS_24 chromosome, complete genome.
Length=2697471
Score = 899.4 bits (996), Expect = 0E00
Identities = 498/498 (100%), Gaps = 0/498 (0%) Strand = Plus/Plus
Query Sbjct	1 582291				ATGAAAAATAAATTGATAGCAAAATCTTTATTAACATTAGCGGCAATAGGTATTACTACA |||||||||||||||||||||||||||||||||||||||||||||||||||||||||||| ATGAAAAATAAATTGATAGCAAAATCTTTATTAACATTAGCGGCAATAGGTATTACTACA																																			60 582350
Query Sbjct	61 582351				ACTACAATTGCGTCAACAGCAGATGCGAGCGAAGGATACGGTCCAAGAGAAAAGAAACCA |||||||||||||||||||||||||||||||||||||||||||||||||||||||||||| ACTACAATTGCGTCAACAGCAGATGCGAGCGAAGGATACGGTCCAAGAGAAAAGAAACCA																																			120 582410
Query Sbjct	121 582411				GTGAGTATTAATCACAATATCGTAGAGTACAATGATGGTACTTTTAAATATCAATCTAGA |||||||||||||||||||||||||||||||||||||||||||||||||||||||||||| GTGAGTATTAATCACAATATCGTAGAGTACAATGATGGTACTTTTAAATATCAATCTAGA																																			180 582470
Query Sbjct	181 582471				CCAAAATTTAACTCAACACCTAAATATATTAAATTCAAACATGACTATAATATTTTAGAA |||||||||||||||||||||||||||||||||||||||||||||||||||||||||||| CCAAAATTTAACTCAACACCTAAATATATTAAATTCAAACATGACTATAATATTTTAGAA																																			240 582530
Query Sbjct	241 582531				TTTAACGATGGTACATTCGAATATGGTGCACGTCCACAATTTAATAAACCAGCAGCGAAA |||||||||||||||||||||||||||||||||||||||||||||||||||||||||||| TTTAACGATGGTACATTCGAATATGGTGCACGTCCACAATTTAATAAACCAGCAGCGAAA																																			300 582590
Query Sbjct	301 582591				ACTGATGCAACTATTAAAAAAGAACAAAAATTGATTCAAGCTCAAAATCTTGTGAGAGAA |||||||||||||||||||||||||||||||||||||||||||||||||||||||||||| ACTGATGCAACTATTAAAAAAGAACAAAAATTGATTCAAGCTCAAAATCTTGTGAGAGAA																																			360 582650
Query Sbjct	361 582651				TTTGAAAAAACACATACTGTCAGTGCACACAGAAAAGCACAAAAGGCAGTCAACTTAGTT |||||||||||||||||||||||||||||||||||||||||||||||||||||||||||| TTTGAAAAAACACATACTGTCAGTGCACACAGAAAAGCACAAAAGGCAGTCAACTTAGTT																																			420 582710
Query Sbjct	421 582711				TCGTTTGAATACAAAGTGAAGAAAATGGTCTTACAAGAGCGAATTGATAATGTATTAAAA |||||||||||||||||||||||||||||||||||||||||||||||||||||||||||| TCGTTTGAATACAAAGTGAAGAAAATGGTCTTACAAGAGCGAATTGATAATGTATTAAAA																																			480 582770
Query Sbjct	481 582771				CAAGGATTAGTTAAATAA 498 |||||||||||||||||| CAAGGATTAGTTAAATAA 582788
Score = 56.3 bits (61), Expect = 3E-05
Identities = 94/135 (69%), Gaps = 6/135 (4%) Strand = Plus/Plus
Query Sbjct	178 2410742					AGACCAAAATTTAACTCAACACCTAAATATATTAAATTCAAACATGACTATA---ATATT ||||| |||||||| ||||||||||||| |||||| | | ||| || ||| AGACCGCAATTTAACAAAACACCTAAATATGTTAAATATAGAGATGCTGGTACAGGTATC																																			234 2410801
Query Sbjct	235 2410802					TTAGAATTTAACGATGGTACATTCGAATATGGTGCACGTCCACAATTTAATAAACCAGCA |||| |||||||| ||||| | ||||| || | ||| ||| ||||| ||| || CGTGAATACAACGATGGAACATTTGGATATGAAGCGAGACCAAGATTCAATAAGCCATCA																																			294 2410861
Query Sbjct	295 2410862					GCGAAAACTGATGCA 309 | |||| ||||| G---AAACAAATGCA 2410873
>NZ_CP026080 Staphylococcus aureus strain FDAARGOS_12 chromosome, complete genome.
Length=2697640
Score = 899.4 bits (996), Expect = 0E00
Identities = 498/498 (100%), Gaps = 0/498 (0%) Strand = Plus/Minus
Query Sbjct	1 922532				ATGAAAAATAAATTGATAGCAAAATCTTTATTAACATTAGCGGCAATAGGTATTACTACA |||||||||||||||||||||||||||||||||||||||||||||||||||||||||||| ATGAAAAATAAATTGATAGCAAAATCTTTATTAACATTAGCGGCAATAGGTATTACTACA																																			60 922473
Query Sbjct	61 922472				ACTACAATTGCGTCAACAGCAGATGCGAGCGAAGGATACGGTCCAAGAGAAAAGAAACCA |||||||||||||||||||||||||||||||||||||||||||||||||||||||||||| ACTACAATTGCGTCAACAGCAGATGCGAGCGAAGGATACGGTCCAAGAGAAAAGAAACCA																																			120 922413
Query Sbjct	121 922412				GTGAGTATTAATCACAATATCGTAGAGTACAATGATGGTACTTTTAAATATCAATCTAGA |||||||||||||||||||||||||||||||||||||||||||||||||||||||||||| GTGAGTATTAATCACAATATCGTAGAGTACAATGATGGTACTTTTAAATATCAATCTAGA																																			180 922353
Query Sbjct	181 922352				CCAAAATTTAACTCAACACCTAAATATATTAAATTCAAACATGACTATAATATTTTAGAA |||||||||||||||||||||||||||||||||||||||||||||||||||||||||||| CCAAAATTTAACTCAACACCTAAATATATTAAATTCAAACATGACTATAATATTTTAGAA																																			240 922293
Query Sbjct	241 922292				TTTAACGATGGTACATTCGAATATGGTGCACGTCCACAATTTAATAAACCAGCAGCGAAA |||||||||||||||||||||||||||||||||||||||||||||||||||||||||||| TTTAACGATGGTACATTCGAATATGGTGCACGTCCACAATTTAATAAACCAGCAGCGAAA																																			300 922233
Query Sbjct	301 922232				ACTGATGCAACTATTAAAAAAGAACAAAAATTGATTCAAGCTCAAAATCTTGTGAGAGAA |||||||||||||||||||||||||||||||||||||||||||||||||||||||||||| ACTGATGCAACTATTAAAAAAGAACAAAAATTGATTCAAGCTCAAAATCTTGTGAGAGAA																																			360 922173
Query Sbjct	361 922172				TTTGAAAAAACACATACTGTCAGTGCACACAGAAAAGCACAAAAGGCAGTCAACTTAGTT |||||||||||||||||||||||||||||||||||||||||||||||||||||||||||| TTTGAAAAAACACATACTGTCAGTGCACACAGAAAAGCACAAAAGGCAGTCAACTTAGTT																																			420 922113
Query Sbjct	421 922112				TCGTTTGAATACAAAGTGAAGAAAATGGTCTTACAAGAGCGAATTGATAATGTATTAAAA |||||||||||||||||||||||||||||||||||||||||||||||||||||||||||| TCGTTTGAATACAAAGTGAAGAAAATGGTCTTACAAGAGCGAATTGATAATGTATTAAAA																																			480 922053
Query Sbjct	481 922052				CAAGGATTAGTTAAATAA 498 |||||||||||||||||| CAAGGATTAGTTAAATAA 922035
Score = 56.3 bits (61), Expect = 3E-05
Identities = 94/135 (69%), Gaps = 6/135 (4%) Strand = Plus/Minus
Query Sbjct	178 1791629					AGACCAAAATTTAACTCAACACCTAAATATATTAAATTCAAACATGACTATA---ATATT ||||| |||||||| ||||||||||||| |||||| | | ||| || ||| AGACCGCAATTTAACAAAACACCTAAATATGTTAAATATAGAGATGCTGGTACAGGTATC																																			234 1791570
Query Sbjct	235 1791569					TTAGAATTTAACGATGGTACATTCGAATATGGTGCACGTCCACAATTTAATAAACCAGCA |||| |||||||| ||||| | ||||| || | ||| ||| ||||| ||| || CGTGAATACAACGATGGAACATTTGGATATGAAGCGAGACCAAGATTCAATAAGCCATCA																																			294 1791510
Query 295 GCGAAAACTGATGCA 309
| |||| |||||
Sbjct 1791509 G---AAACAAATGCA 1791498
>NZ_CP026962 Staphylococcus aureus strain FDAARGOS_6 chromosome, complete genome.
Length=2697644
Score = 899.4 bits (996), Expect = 0E00
Identities = 498/498 (100%), Gaps = 0/498 (0%)
Strand = Plus/Plus
Query Sbjct	1 1223639					ATGAAAAATAAATTGATAGCAAAATCTTTATTAACATTAGCGGCAATAGGTATTACTACA |||||||||||||||||||||||||||||||||||||||||||||||||||||||||||| ATGAAAAATAAATTGATAGCAAAATCTTTATTAACATTAGCGGCAATAGGTATTACTACA																																			60 1223698
Query Sbjct	61 1223699					ACTACAATTGCGTCAACAGCAGATGCGAGCGAAGGATACGGTCCAAGAGAAAAGAAACCA |||||||||||||||||||||||||||||||||||||||||||||||||||||||||||| ACTACAATTGCGTCAACAGCAGATGCGAGCGAAGGATACGGTCCAAGAGAAAAGAAACCA																																			120 1223758
Query Sbjct	121 1223759					GTGAGTATTAATCACAATATCGTAGAGTACAATGATGGTACTTTTAAATATCAATCTAGA |||||||||||||||||||||||||||||||||||||||||||||||||||||||||||| GTGAGTATTAATCACAATATCGTAGAGTACAATGATGGTACTTTTAAATATCAATCTAGA																																			180 1223818
Query Sbjct	181 1223819					CCAAAATTTAACTCAACACCTAAATATATTAAATTCAAACATGACTATAATATTTTAGAA |||||||||||||||||||||||||||||||||||||||||||||||||||||||||||| CCAAAATTTAACTCAACACCTAAATATATTAAATTCAAACATGACTATAATATTTTAGAA																																			240 1223878
Query Sbjct	241 1223879					TTTAACGATGGTACATTCGAATATGGTGCACGTCCACAATTTAATAAACCAGCAGCGAAA |||||||||||||||||||||||||||||||||||||||||||||||||||||||||||| TTTAACGATGGTACATTCGAATATGGTGCACGTCCACAATTTAATAAACCAGCAGCGAAA																																			300 1223938
Query Sbjct	301 1223939					ACTGATGCAACTATTAAAAAAGAACAAAAATTGATTCAAGCTCAAAATCTTGTGAGAGAA |||||||||||||||||||||||||||||||||||||||||||||||||||||||||||| ACTGATGCAACTATTAAAAAAGAACAAAAATTGATTCAAGCTCAAAATCTTGTGAGAGAA																																			360 1223998
Query Sbjct	361 1223999					TTTGAAAAAACACATACTGTCAGTGCACACAGAAAAGCACAAAAGGCAGTCAACTTAGTT |||||||||||||||||||||||||||||||||||||||||||||||||||||||||||| TTTGAAAAAACACATACTGTCAGTGCACACAGAAAAGCACAAAAGGCAGTCAACTTAGTT																																			420 1224058
Query Sbjct	421 1224059					TCGTTTGAATACAAAGTGAAGAAAATGGTCTTACAAGAGCGAATTGATAATGTATTAAAA |||||||||||||||||||||||||||||||||||||||||||||||||||||||||||| TCGTTTGAATACAAAGTGAAGAAAATGGTCTTACAAGAGCGAATTGATAATGTATTAAAA																																			480 1224118
Query Sbjct	481 1224119					CAAGGATTAGTTAAATAA 498 |||||||||||||||||| CAAGGATTAGTTAAATAA 1224136
Score = 56.3 bits (61), Expect = 3E-05
Identities = 94/135 (69%), Gaps = 6/135 (4%) Strand = Plus/Plus
Query Sbjct	178 354541				AGACCAAAATTTAACTCAACACCTAAATATATTAAATTCAAACATGACTATA---ATATT ||||| |||||||| ||||||||||||| |||||| | | ||| || ||| AGACCGCAATTTAACAAAACACCTAAATATGTTAAATATAGAGATGCTGGTACAGGTATC																																			234 354600
Query Sbjct	235 354601				TTAGAATTTAACGATGGTACATTCGAATATGGTGCACGTCCACAATTTAATAAACCAGCA |||| |||||||| ||||| | ||||| || | ||| ||| ||||| ||| || CGTGAATACAACGATGGAACATTTGGATATGAAGCGAGACCAAGATTCAATAAGCCATCA																																			294 354660
Query Sbjct	295 354661				GCGAAAACTGATGCA 309 | |||| ||||| G---AAACAAATGCA 354672
>NZ_CP047830 Staphylococcus aureus strain UP_996 chromosome, complete genome.
Length=2730743
Score = 899.4 bits (996), Expect = 0E00
Identities = 498/498 (100%), Gaps = 0/498 (0%) Strand = Plus/Plus
Query 1 ATGAAAAATAAATTGATAGCAAAATCTTTATTAACATTAGCGGCAATAGGTATTACTACA 60
Sbjct	1115323					|||||||||||||||||||||||||||||||||||||||||||||||||||||||||||| ATGAAAAATAAATTGATAGCAAAATCTTTATTAACATTAGCGGCAATAGGTATTACTACA																																			1115382
Query Sbjct	61 1115383					ACTACAATTGCGTCAACAGCAGATGCGAGCGAAGGATACGGTCCAAGAGAAAAGAAACCA |||||||||||||||||||||||||||||||||||||||||||||||||||||||||||| ACTACAATTGCGTCAACAGCAGATGCGAGCGAAGGATACGGTCCAAGAGAAAAGAAACCA																																			120 1115442
Query Sbjct	121 1115443					GTGAGTATTAATCACAATATCGTAGAGTACAATGATGGTACTTTTAAATATCAATCTAGA |||||||||||||||||||||||||||||||||||||||||||||||||||||||||||| GTGAGTATTAATCACAATATCGTAGAGTACAATGATGGTACTTTTAAATATCAATCTAGA																																			180 1115502
Query Sbjct	181 1115503					CCAAAATTTAACTCAACACCTAAATATATTAAATTCAAACATGACTATAATATTTTAGAA |||||||||||||||||||||||||||||||||||||||||||||||||||||||||||| CCAAAATTTAACTCAACACCTAAATATATTAAATTCAAACATGACTATAATATTTTAGAA																																			240 1115562
Query Sbjct	241 1115563					TTTAACGATGGTACATTCGAATATGGTGCACGTCCACAATTTAATAAACCAGCAGCGAAA |||||||||||||||||||||||||||||||||||||||||||||||||||||||||||| TTTAACGATGGTACATTCGAATATGGTGCACGTCCACAATTTAATAAACCAGCAGCGAAA																																			300 1115622
Query Sbjct	301 1115623					ACTGATGCAACTATTAAAAAAGAACAAAAATTGATTCAAGCTCAAAATCTTGTGAGAGAA |||||||||||||||||||||||||||||||||||||||||||||||||||||||||||| ACTGATGCAACTATTAAAAAAGAACAAAAATTGATTCAAGCTCAAAATCTTGTGAGAGAA																																			360 1115682
Query Sbjct	361 1115683					TTTGAAAAAACACATACTGTCAGTGCACACAGAAAAGCACAAAAGGCAGTCAACTTAGTT |||||||||||||||||||||||||||||||||||||||||||||||||||||||||||| TTTGAAAAAACACATACTGTCAGTGCACACAGAAAAGCACAAAAGGCAGTCAACTTAGTT																																			420 1115742
Query Sbjct	421 1115743					TCGTTTGAATACAAAGTGAAGAAAATGGTCTTACAAGAGCGAATTGATAATGTATTAAAA |||||||||||||||||||||||||||||||||||||||||||||||||||||||||||| TCGTTTGAATACAAAGTGAAGAAAATGGTCTTACAAGAGCGAATTGATAATGTATTAAAA																																			480 1115802
Query Sbjct	481 1115803					CAAGGATTAGTTAAATAA 498 |||||||||||||||||| CAAGGATTAGTTAAATAA 1115820
Score = 56.3 bits (61), Expect = 3E-05
Identities = 94/135 (69%), Gaps = 6/135 (4%) Strand = Plus/Plus
Query Sbjct	178 213233				AGACCAAAATTTAACTCAACACCTAAATATATTAAATTCAAACATGACTATA---ATATT ||||| |||||||| ||||||||||||| |||||| | | ||| || ||| AGACCGCAATTTAACAAAACACCTAAATATGTTAAATATAGAGATGCTGGTACAGGTATC																																			234 213292
Query Sbjct	235 213293				TTAGAATTTAACGATGGTACATTCGAATATGGTGCACGTCCACAATTTAATAAACCAGCA |||| |||||||| ||||| | ||||| || | ||| ||| ||||| ||| || CGTGAATACAACGATGGAACATTTGGATATGAAGCGAGACCAAGATTCAATAAGCCATCA																																			294 213352
Query Sbjct	295 213353				GCGAAAACTGATGCA 309 | |||| ||||| G---AAACAAATGCA 213364
>NZ_CP090001 Staphylococcus aureus strain RN6390 chromosome, complete genome.
Length=2740225
Score = 899.4 bits (996), Expect = 0E00
Identities = 498/498 (100%), Gaps = 0/498 (0%) Strand = Plus/Plus
Query 1 ATGAAAAATAAATTGATAGCAAAATCTTTATTAACATTAGCGGCAATAGGTATTACTACA 60
||||||||||||||||||||||||||||||||||||||||||||||||||||||||||||
Sbjct 1124292 ATGAAAAATAAATTGATAGCAAAATCTTTATTAACATTAGCGGCAATAGGTATTACTACA 1124351
Query Sbjct	61 1124352					ACTACAATTGCGTCAACAGCAGATGCGAGCGAAGGATACGGTCCAAGAGAAAAGAAACCA |||||||||||||||||||||||||||||||||||||||||||||||||||||||||||| ACTACAATTGCGTCAACAGCAGATGCGAGCGAAGGATACGGTCCAAGAGAAAAGAAACCA																																			120 1124411
Query Sbjct	121 1124412					GTGAGTATTAATCACAATATCGTAGAGTACAATGATGGTACTTTTAAATATCAATCTAGA |||||||||||||||||||||||||||||||||||||||||||||||||||||||||||| GTGAGTATTAATCACAATATCGTAGAGTACAATGATGGTACTTTTAAATATCAATCTAGA																																			180 1124471
Query Sbjct	181 1124472					CCAAAATTTAACTCAACACCTAAATATATTAAATTCAAACATGACTATAATATTTTAGAA |||||||||||||||||||||||||||||||||||||||||||||||||||||||||||| CCAAAATTTAACTCAACACCTAAATATATTAAATTCAAACATGACTATAATATTTTAGAA																																			240 1124531
Query Sbjct	241 1124532					TTTAACGATGGTACATTCGAATATGGTGCACGTCCACAATTTAATAAACCAGCAGCGAAA |||||||||||||||||||||||||||||||||||||||||||||||||||||||||||| TTTAACGATGGTACATTCGAATATGGTGCACGTCCACAATTTAATAAACCAGCAGCGAAA																																			300 1124591
Query Sbjct	301 1124592					ACTGATGCAACTATTAAAAAAGAACAAAAATTGATTCAAGCTCAAAATCTTGTGAGAGAA |||||||||||||||||||||||||||||||||||||||||||||||||||||||||||| ACTGATGCAACTATTAAAAAAGAACAAAAATTGATTCAAGCTCAAAATCTTGTGAGAGAA																																			360 1124651
Query Sbjct	361 1124652					TTTGAAAAAACACATACTGTCAGTGCACACAGAAAAGCACAAAAGGCAGTCAACTTAGTT |||||||||||||||||||||||||||||||||||||||||||||||||||||||||||| TTTGAAAAAACACATACTGTCAGTGCACACAGAAAAGCACAAAAGGCAGTCAACTTAGTT																																			420 1124711
Query Sbjct	421 1124712					TCGTTTGAATACAAAGTGAAGAAAATGGTCTTACAAGAGCGAATTGATAATGTATTAAAA |||||||||||||||||||||||||||||||||||||||||||||||||||||||||||| TCGTTTGAATACAAAGTGAAGAAAATGGTCTTACAAGAGCGAATTGATAATGTATTAAAA																																			480 1124771
Query Sbjct	481 1124772					CAAGGATTAGTTAAATAA 498 |||||||||||||||||| CAAGGATTAGTTAAATAA 1124789
Score = 56.3 bits (61), Expect = 3E-05
Identities = 94/135 (69%), Gaps = 6/135 (4%) Strand = Plus/Plus
Query Sbjct	178 212610				AGACCAAAATTTAACTCAACACCTAAATATATTAAATTCAAACATGACTATA---ATATT ||||| |||||||| ||||||||||||| |||||| | | ||| || ||| AGACCGCAATTTAACAAAACACCTAAATATGTTAAATATAGAGATGCTGGTACAGGTATC																																			234 212669
Query Sbjct	235 212670				TTAGAATTTAACGATGGTACATTCGAATATGGTGCACGTCCACAATTTAATAAACCAGCA |||| |||||||| ||||| | ||||| || | ||| ||| ||||| ||| || CGTGAATACAACGATGGAACATTTGGATATGAAGCGAGACCAAGATTCAATAAGCCATCA																																			294 212729
Query 295 GCGAAAACTGATGCA 309
| |||| |||||
Sbjct 212730 G---AAACAAATGCA 212741
>NZ_CP026070 Staphylococcus aureus strain FDAARGOS_27 chromosome, complete genome.
Length=2740361
Score = 899.4 bits (996), Expect = 0E00
Identities = 498/498 (100%), Gaps = 0/498 (0%) Strand = Plus/Minus
Query Sbjct	1 2694393					ATGAAAAATAAATTGATAGCAAAATCTTTATTAACATTAGCGGCAATAGGTATTACTACA |||||||||||||||||||||||||||||||||||||||||||||||||||||||||||| ATGAAAAATAAATTGATAGCAAAATCTTTATTAACATTAGCGGCAATAGGTATTACTACA																																			60 2694334
Query Sbjct	61 2694333					ACTACAATTGCGTCAACAGCAGATGCGAGCGAAGGATACGGTCCAAGAGAAAAGAAACCA |||||||||||||||||||||||||||||||||||||||||||||||||||||||||||| ACTACAATTGCGTCAACAGCAGATGCGAGCGAAGGATACGGTCCAAGAGAAAAGAAACCA																																			120 2694274
Query Sbjct	121 2694273					GTGAGTATTAATCACAATATCGTAGAGTACAATGATGGTACTTTTAAATATCAATCTAGA |||||||||||||||||||||||||||||||||||||||||||||||||||||||||||| GTGAGTATTAATCACAATATCGTAGAGTACAATGATGGTACTTTTAAATATCAATCTAGA																																			180 2694214
Query Sbjct	181 2694213					CCAAAATTTAACTCAACACCTAAATATATTAAATTCAAACATGACTATAATATTTTAGAA |||||||||||||||||||||||||||||||||||||||||||||||||||||||||||| CCAAAATTTAACTCAACACCTAAATATATTAAATTCAAACATGACTATAATATTTTAGAA																																			240 2694154
Query Sbjct	241 2694153					TTTAACGATGGTACATTCGAATATGGTGCACGTCCACAATTTAATAAACCAGCAGCGAAA |||||||||||||||||||||||||||||||||||||||||||||||||||||||||||| TTTAACGATGGTACATTCGAATATGGTGCACGTCCACAATTTAATAAACCAGCAGCGAAA																																			300 2694094
Query Sbjct	301 2694093					ACTGATGCAACTATTAAAAAAGAACAAAAATTGATTCAAGCTCAAAATCTTGTGAGAGAA |||||||||||||||||||||||||||||||||||||||||||||||||||||||||||| ACTGATGCAACTATTAAAAAAGAACAAAAATTGATTCAAGCTCAAAATCTTGTGAGAGAA																																			360 2694034
Query Sbjct	361 2694033					TTTGAAAAAACACATACTGTCAGTGCACACAGAAAAGCACAAAAGGCAGTCAACTTAGTT |||||||||||||||||||||||||||||||||||||||||||||||||||||||||||| TTTGAAAAAACACATACTGTCAGTGCACACAGAAAAGCACAAAAGGCAGTCAACTTAGTT																																			420 2693974
Query Sbjct	421 2693973					TCGTTTGAATACAAAGTGAAGAAAATGGTCTTACAAGAGCGAATTGATAATGTATTAAAA |||||||||||||||||||||||||||||||||||||||||||||||||||||||||||| TCGTTTGAATACAAAGTGAAGAAAATGGTCTTACAAGAGCGAATTGATAATGTATTAAAA																																			480 2693914
Query Sbjct	481 2693913					CAAGGATTAGTTAAATAA 498 |||||||||||||||||| CAAGGATTAGTTAAATAA 2693896
Score = 56.3 bits (61), Expect = 3E-05
Identities = 94/135 (69%), Gaps = 6/135 (4%) Strand = Plus/Minus
Query Sbjct	178 823128				AGACCAAAATTTAACTCAACACCTAAATATATTAAATTCAAACATGACTATA---ATATT ||||| |||||||| ||||||||||||| |||||| | | ||| || ||| AGACCGCAATTTAACAAAACACCTAAATATGTTAAATATAGAGATGCTGGTACAGGTATC																																			234 823069
Query Sbjct	235 823068				TTAGAATTTAACGATGGTACATTCGAATATGGTGCACGTCCACAATTTAATAAACCAGCA |||| |||||||| ||||| | ||||| || | ||| ||| ||||| ||| || CGTGAATACAACGATGGAACATTTGGATATGAAGCGAGACCAAGATTCAATAAGCCATCA																																			294 823009
Query Sbjct	295 823008				GCGAAAACTGATGCA 309 | |||| ||||| G---AAACAAATGCA 822997
>NZ_CP077888 Staphylococcus aureus strain 334 chromosome, complete genome.
Length=2745573
Score = 899.4 bits (996), Expect = 0E00
Identities = 498/498 (100%), Gaps = 0/498 (0%) Strand = Plus/Plus
Query Sbjct	1 2078804					ATGAAAAATAAATTGATAGCAAAATCTTTATTAACATTAGCGGCAATAGGTATTACTACA |||||||||||||||||||||||||||||||||||||||||||||||||||||||||||| ATGAAAAATAAATTGATAGCAAAATCTTTATTAACATTAGCGGCAATAGGTATTACTACA																																			60 2078863
Query Sbjct	61 2078864					ACTACAATTGCGTCAACAGCAGATGCGAGCGAAGGATACGGTCCAAGAGAAAAGAAACCA |||||||||||||||||||||||||||||||||||||||||||||||||||||||||||| ACTACAATTGCGTCAACAGCAGATGCGAGCGAAGGATACGGTCCAAGAGAAAAGAAACCA																																			120 2078923
Query	121					GTGAGTATTAATCACAATATCGTAGAGTACAATGATGGTACTTTTAAATATCAATCTAGA ||||||||||||||||||||||||||||||||||||||||||||||||||||||||||||																																			180
Sbjct	2078924					GTGAGTATTAATCACAATATCGTAGAGTACAATGATGGTACTTTTAAATATCAATCTAGA																																			2078983
Query Sbjct	181 2078984					CCAAAATTTAACTCAACACCTAAATATATTAAATTCAAACATGACTATAATATTTTAGAA |||||||||||||||||||||||||||||||||||||||||||||||||||||||||||| CCAAAATTTAACTCAACACCTAAATATATTAAATTCAAACATGACTATAATATTTTAGAA																																			240 2079043
Query Sbjct	241 2079044					TTTAACGATGGTACATTCGAATATGGTGCACGTCCACAATTTAATAAACCAGCAGCGAAA |||||||||||||||||||||||||||||||||||||||||||||||||||||||||||| TTTAACGATGGTACATTCGAATATGGTGCACGTCCACAATTTAATAAACCAGCAGCGAAA																																			300 2079103
Query Sbjct	301 2079104					ACTGATGCAACTATTAAAAAAGAACAAAAATTGATTCAAGCTCAAAATCTTGTGAGAGAA |||||||||||||||||||||||||||||||||||||||||||||||||||||||||||| ACTGATGCAACTATTAAAAAAGAACAAAAATTGATTCAAGCTCAAAATCTTGTGAGAGAA																																			360 2079163
Query Sbjct	361 2079164					TTTGAAAAAACACATACTGTCAGTGCACACAGAAAAGCACAAAAGGCAGTCAACTTAGTT |||||||||||||||||||||||||||||||||||||||||||||||||||||||||||| TTTGAAAAAACACATACTGTCAGTGCACACAGAAAAGCACAAAAGGCAGTCAACTTAGTT																																			420 2079223
Query Sbjct	421 2079224					TCGTTTGAATACAAAGTGAAGAAAATGGTCTTACAAGAGCGAATTGATAATGTATTAAAA |||||||||||||||||||||||||||||||||||||||||||||||||||||||||||| TCGTTTGAATACAAAGTGAAGAAAATGGTCTTACAAGAGCGAATTGATAATGTATTAAAA																																			480 2079283
Query Sbjct	481 2079284					CAAGGATTAGTTAAATAA 498 |||||||||||||||||| CAAGGATTAGTTAAATAA 2079301
Score = 56.3 bits (61), Expect = 3E-05
Identities = 94/135 (69%), Gaps = 6/135 (4%) Strand = Plus/Plus
Query Sbjct	178 1203037					AGACCAAAATTTAACTCAACACCTAAATATATTAAATTCAAACATGACTATA---ATATT ||||| |||||||| ||||||||||||| |||||| | | ||| || ||| AGACCGCAATTTAACAAAACACCTAAATATGTTAAATATAGAGATGCTGGTACAGGTATC																																			234 1203096
Query Sbjct	235 1203097					TTAGAATTTAACGATGGTACATTCGAATATGGTGCACGTCCACAATTTAATAAACCAGCA |||| |||||||| ||||| | ||||| || | ||| ||| ||||| ||| || CGTGAATACAACGATGGAACATTTGGATATGAAGCGAGACCAAGATTCAATAAGCCATCA																																			294 1203156
Query 295 GCGAAAACTGATGCA 309
| |||| |||||
Sbjct 1203157 G---AAACAAATGCA 1203168
>NZ_CP077893 Staphylococcus aureus strain 332 chromosome, complete genome.
Length=2745575
Score = 899.4 bits (996), Expect = 0E00
Identities = 498/498 (100%), Gaps = 0/498 (0%) Strand = Plus/Minus
Query Sbjct	1 1491723					ATGAAAAATAAATTGATAGCAAAATCTTTATTAACATTAGCGGCAATAGGTATTACTACA |||||||||||||||||||||||||||||||||||||||||||||||||||||||||||| ATGAAAAATAAATTGATAGCAAAATCTTTATTAACATTAGCGGCAATAGGTATTACTACA																																			60 1491664
Query Sbjct	61 1491663					ACTACAATTGCGTCAACAGCAGATGCGAGCGAAGGATACGGTCCAAGAGAAAAGAAACCA |||||||||||||||||||||||||||||||||||||||||||||||||||||||||||| ACTACAATTGCGTCAACAGCAGATGCGAGCGAAGGATACGGTCCAAGAGAAAAGAAACCA																																			120 1491604
Query Sbjct	121 1491603					GTGAGTATTAATCACAATATCGTAGAGTACAATGATGGTACTTTTAAATATCAATCTAGA |||||||||||||||||||||||||||||||||||||||||||||||||||||||||||| GTGAGTATTAATCACAATATCGTAGAGTACAATGATGGTACTTTTAAATATCAATCTAGA																																			180 1491544
Query	181					CCAAAATTTAACTCAACACCTAAATATATTAAATTCAAACATGACTATAATATTTTAGAA																																			240
Sbjct	1491543					|||||||||||||||||||||||||||||||||||||||||||||||||||||||||||| CCAAAATTTAACTCAACACCTAAATATATTAAATTCAAACATGACTATAATATTTTAGAA																																			1491484
Query Sbjct	241 1491483					TTTAACGATGGTACATTCGAATATGGTGCACGTCCACAATTTAATAAACCAGCAGCGAAA |||||||||||||||||||||||||||||||||||||||||||||||||||||||||||| TTTAACGATGGTACATTCGAATATGGTGCACGTCCACAATTTAATAAACCAGCAGCGAAA																																			300 1491424
Query Sbjct	301 1491423					ACTGATGCAACTATTAAAAAAGAACAAAAATTGATTCAAGCTCAAAATCTTGTGAGAGAA |||||||||||||||||||||||||||||||||||||||||||||||||||||||||||| ACTGATGCAACTATTAAAAAAGAACAAAAATTGATTCAAGCTCAAAATCTTGTGAGAGAA																																			360 1491364
Query Sbjct	361 1491363					TTTGAAAAAACACATACTGTCAGTGCACACAGAAAAGCACAAAAGGCAGTCAACTTAGTT |||||||||||||||||||||||||||||||||||||||||||||||||||||||||||| TTTGAAAAAACACATACTGTCAGTGCACACAGAAAAGCACAAAAGGCAGTCAACTTAGTT																																			420 1491304
Query Sbjct	421 1491303					TCGTTTGAATACAAAGTGAAGAAAATGGTCTTACAAGAGCGAATTGATAATGTATTAAAA |||||||||||||||||||||||||||||||||||||||||||||||||||||||||||| TCGTTTGAATACAAAGTGAAGAAAATGGTCTTACAAGAGCGAATTGATAATGTATTAAAA																																			480 1491244
Query Sbjct	481 1491243					CAAGGATTAGTTAAATAA 498 |||||||||||||||||| CAAGGATTAGTTAAATAA 1491226
Score = 56.3 bits (61), Expect = 3E-05
Identities = 94/135 (69%), Gaps = 6/135 (4%) Strand = Plus/Minus
Query Sbjct	178 2367489					AGACCAAAATTTAACTCAACACCTAAATATATTAAATTCAAACATGACTATA---ATATT ||||| |||||||| ||||||||||||| |||||| | | ||| || ||| AGACCGCAATTTAACAAAACACCTAAATATGTTAAATATAGAGATGCTGGTACAGGTATC																																			234 2367430
Query Sbjct	235 2367429					TTAGAATTTAACGATGGTACATTCGAATATGGTGCACGTCCACAATTTAATAAACCAGCA |||| |||||||| ||||| | ||||| || | ||| ||| ||||| ||| || CGTGAATACAACGATGGAACATTTGGATATGAAGCGAGACCAAGATTCAATAAGCCATCA																																			294 2367370
Query Sbjct	295 2367369					GCGAAAACTGATGCA 309 | |||| ||||| G---AAACAAATGCA 2367358
>NZ_CP077889 Staphylococcus aureus strain 333 chromosome, complete genome.
Length=2745576
Score = 899.4 bits (996), Expect = 0E00
Identities = 498/498 (100%), Gaps = 0/498 (0%) Strand = Plus/Plus
Query Sbjct	1 1501716					ATGAAAAATAAATTGATAGCAAAATCTTTATTAACATTAGCGGCAATAGGTATTACTACA |||||||||||||||||||||||||||||||||||||||||||||||||||||||||||| ATGAAAAATAAATTGATAGCAAAATCTTTATTAACATTAGCGGCAATAGGTATTACTACA																																			60 1501775
Query Sbjct	61 1501776					ACTACAATTGCGTCAACAGCAGATGCGAGCGAAGGATACGGTCCAAGAGAAAAGAAACCA |||||||||||||||||||||||||||||||||||||||||||||||||||||||||||| ACTACAATTGCGTCAACAGCAGATGCGAGCGAAGGATACGGTCCAAGAGAAAAGAAACCA																																			120 1501835
Query Sbjct	121 1501836					GTGAGTATTAATCACAATATCGTAGAGTACAATGATGGTACTTTTAAATATCAATCTAGA |||||||||||||||||||||||||||||||||||||||||||||||||||||||||||| GTGAGTATTAATCACAATATCGTAGAGTACAATGATGGTACTTTTAAATATCAATCTAGA																																			180 1501895
Query Sbjct	181 1501896					CCAAAATTTAACTCAACACCTAAATATATTAAATTCAAACATGACTATAATATTTTAGAA |||||||||||||||||||||||||||||||||||||||||||||||||||||||||||| CCAAAATTTAACTCAACACCTAAATATATTAAATTCAAACATGACTATAATATTTTAGAA																																			240 1501955
Query Sbjct	241 1501956					TTTAACGATGGTACATTCGAATATGGTGCACGTCCACAATTTAATAAACCAGCAGCGAAA |||||||||||||||||||||||||||||||||||||||||||||||||||||||||||| TTTAACGATGGTACATTCGAATATGGTGCACGTCCACAATTTAATAAACCAGCAGCGAAA																																			300 1502015
Query Sbjct	301 1502016					ACTGATGCAACTATTAAAAAAGAACAAAAATTGATTCAAGCTCAAAATCTTGTGAGAGAA |||||||||||||||||||||||||||||||||||||||||||||||||||||||||||| ACTGATGCAACTATTAAAAAAGAACAAAAATTGATTCAAGCTCAAAATCTTGTGAGAGAA																																			360 1502075
Query Sbjct	361 1502076					TTTGAAAAAACACATACTGTCAGTGCACACAGAAAAGCACAAAAGGCAGTCAACTTAGTT |||||||||||||||||||||||||||||||||||||||||||||||||||||||||||| TTTGAAAAAACACATACTGTCAGTGCACACAGAAAAGCACAAAAGGCAGTCAACTTAGTT																																			420 1502135
Query Sbjct	421 1502136					TCGTTTGAATACAAAGTGAAGAAAATGGTCTTACAAGAGCGAATTGATAATGTATTAAAA |||||||||||||||||||||||||||||||||||||||||||||||||||||||||||| TCGTTTGAATACAAAGTGAAGAAAATGGTCTTACAAGAGCGAATTGATAATGTATTAAAA																																			480 1502195
Query Sbjct	481 1502196					CAAGGATTAGTTAAATAA 498 |||||||||||||||||| CAAGGATTAGTTAAATAA 1502213
Score = 56.3 bits (61), Expect = 3E-05
Identities = 94/135 (69%), Gaps = 6/135 (4%) Strand = Plus/Plus
Query Sbjct	178 625949				AGACCAAAATTTAACTCAACACCTAAATATATTAAATTCAAACATGACTATA---ATATT ||||| |||||||| ||||||||||||| |||||| | | ||| || ||| AGACCGCAATTTAACAAAACACCTAAATATGTTAAATATAGAGATGCTGGTACAGGTATC																																			234 626008
Query Sbjct	235 626009				TTAGAATTTAACGATGGTACATTCGAATATGGTGCACGTCCACAATTTAATAAACCAGCA |||| |||||||| ||||| | ||||| || | ||| ||| ||||| ||| || CGTGAATACAACGATGGAACATTTGGATATGAAGCGAGACCAAGATTCAATAAGCCATCA																																			294 626068
Query Sbjct	295 626069				GCGAAAACTGATGCA 309 | |||| ||||| G---AAACAAATGCA 626080
>NZ_CP020959 Staphylococcus aureus strain H489 chromosome, complete genome.
Length=2757748
Score = 899.4 bits (996), Expect = 0E00
Identities = 498/498 (100%), Gaps = 0/498 (0%) Strand = Plus/Plus
Query Sbjct	1 1141772					ATGAAAAATAAATTGATAGCAAAATCTTTATTAACATTAGCGGCAATAGGTATTACTACA |||||||||||||||||||||||||||||||||||||||||||||||||||||||||||| ATGAAAAATAAATTGATAGCAAAATCTTTATTAACATTAGCGGCAATAGGTATTACTACA																																			60 1141831
Query Sbjct	61 1141832					ACTACAATTGCGTCAACAGCAGATGCGAGCGAAGGATACGGTCCAAGAGAAAAGAAACCA |||||||||||||||||||||||||||||||||||||||||||||||||||||||||||| ACTACAATTGCGTCAACAGCAGATGCGAGCGAAGGATACGGTCCAAGAGAAAAGAAACCA																																			120 1141891
Query Sbjct	121 1141892					GTGAGTATTAATCACAATATCGTAGAGTACAATGATGGTACTTTTAAATATCAATCTAGA |||||||||||||||||||||||||||||||||||||||||||||||||||||||||||| GTGAGTATTAATCACAATATCGTAGAGTACAATGATGGTACTTTTAAATATCAATCTAGA																																			180 1141951
Query Sbjct	181 1141952					CCAAAATTTAACTCAACACCTAAATATATTAAATTCAAACATGACTATAATATTTTAGAA |||||||||||||||||||||||||||||||||||||||||||||||||||||||||||| CCAAAATTTAACTCAACACCTAAATATATTAAATTCAAACATGACTATAATATTTTAGAA																																			240 1142011
Query Sbjct	241 1142012					TTTAACGATGGTACATTCGAATATGGTGCACGTCCACAATTTAATAAACCAGCAGCGAAA |||||||||||||||||||||||||||||||||||||||||||||||||||||||||||| TTTAACGATGGTACATTCGAATATGGTGCACGTCCACAATTTAATAAACCAGCAGCGAAA																																			300 1142071
Query Sbjct	301 1142072					ACTGATGCAACTATTAAAAAAGAACAAAAATTGATTCAAGCTCAAAATCTTGTGAGAGAA |||||||||||||||||||||||||||||||||||||||||||||||||||||||||||| ACTGATGCAACTATTAAAAAAGAACAAAAATTGATTCAAGCTCAAAATCTTGTGAGAGAA																																			360 1142131
Query Sbjct	361 1142132					TTTGAAAAAACACATACTGTCAGTGCACACAGAAAAGCACAAAAGGCAGTCAACTTAGTT |||||||||||||||||||||||||||||||||||||||||||||||||||||||||||| TTTGAAAAAACACATACTGTCAGTGCACACAGAAAAGCACAAAAGGCAGTCAACTTAGTT																																			420 1142191
Query Sbjct	421 1142192					TCGTTTGAATACAAAGTGAAGAAAATGGTCTTACAAGAGCGAATTGATAATGTATTAAAA |||||||||||||||||||||||||||||||||||||||||||||||||||||||||||| TCGTTTGAATACAAAGTGAAGAAAATGGTCTTACAAGAGCGAATTGATAATGTATTAAAA																																			480 1142251
Query Sbjct	481 1142252					CAAGGATTAGTTAAATAA 498 |||||||||||||||||| CAAGGATTAGTTAAATAA 1142269
Score = 56.3 bits (61), Expect = 3E-05
Identities = 94/135 (69%), Gaps = 6/135 (4%) Strand = Plus/Plus
Query Sbjct	178 256014				AGACCAAAATTTAACTCAACACCTAAATATATTAAATTCAAACATGACTATA---ATATT ||||| |||||||| ||||||||||||| |||||| | | ||| || ||| AGACCGCAATTTAACAAAACACCTAAATATGTTAAATATAGAGATGCTGGTACAGGTATC																																			234 256073
Query Sbjct	235 256074				TTAGAATTTAACGATGGTACATTCGAATATGGTGCACGTCCACAATTTAATAAACCAGCA |||| |||||||| ||||| | ||||| || | ||| ||| ||||| ||| || CGTGAATACAACGATGGAACATTTGGATATGAAGCGAGACCAAGATTCAATAAGCCATCA																																			294 256133
Query 295 GCGAAAACTGATGCA 309
| |||| |||||
Sbjct 256134 G---AAACAAATGCA 256145
>NZ_CP047820 Staphylococcus aureus strain UP_1395 chromosome, complete genome.
Length=2763968
Score = 899.4 bits (996), Expect = 0E00
Identities = 498/498 (100%), Gaps = 0/498 (0%) Strand = Plus/Minus
Query Sbjct	1 909216				ATGAAAAATAAATTGATAGCAAAATCTTTATTAACATTAGCGGCAATAGGTATTACTACA |||||||||||||||||||||||||||||||||||||||||||||||||||||||||||| ATGAAAAATAAATTGATAGCAAAATCTTTATTAACATTAGCGGCAATAGGTATTACTACA																																			60 909157
Query Sbjct	61 909156				ACTACAATTGCGTCAACAGCAGATGCGAGCGAAGGATACGGTCCAAGAGAAAAGAAACCA |||||||||||||||||||||||||||||||||||||||||||||||||||||||||||| ACTACAATTGCGTCAACAGCAGATGCGAGCGAAGGATACGGTCCAAGAGAAAAGAAACCA																																			120 909097
Query Sbjct	121 909096				GTGAGTATTAATCACAATATCGTAGAGTACAATGATGGTACTTTTAAATATCAATCTAGA |||||||||||||||||||||||||||||||||||||||||||||||||||||||||||| GTGAGTATTAATCACAATATCGTAGAGTACAATGATGGTACTTTTAAATATCAATCTAGA																																			180 909037
Query Sbjct	181 909036				CCAAAATTTAACTCAACACCTAAATATATTAAATTCAAACATGACTATAATATTTTAGAA |||||||||||||||||||||||||||||||||||||||||||||||||||||||||||| CCAAAATTTAACTCAACACCTAAATATATTAAATTCAAACATGACTATAATATTTTAGAA																																			240 908977
Query Sbjct	241 908976				TTTAACGATGGTACATTCGAATATGGTGCACGTCCACAATTTAATAAACCAGCAGCGAAA |||||||||||||||||||||||||||||||||||||||||||||||||||||||||||| TTTAACGATGGTACATTCGAATATGGTGCACGTCCACAATTTAATAAACCAGCAGCGAAA																																			300 908917
Query	301				ACTGATGCAACTATTAAAAAAGAACAAAAATTGATTCAAGCTCAAAATCTTGTGAGAGAA ||||||||||||||||||||||||||||||||||||||||||||||||||||||||||||																																			360
Sbjct	908916				ACTGATGCAACTATTAAAAAAGAACAAAAATTGATTCAAGCTCAAAATCTTGTGAGAGAA																																			908857
Query Sbjct	361 908856				TTTGAAAAAACACATACTGTCAGTGCACACAGAAAAGCACAAAAGGCAGTCAACTTAGTT |||||||||||||||||||||||||||||||||||||||||||||||||||||||||||| TTTGAAAAAACACATACTGTCAGTGCACACAGAAAAGCACAAAAGGCAGTCAACTTAGTT																																			420 908797
Query Sbjct	421 908796				TCGTTTGAATACAAAGTGAAGAAAATGGTCTTACAAGAGCGAATTGATAATGTATTAAAA |||||||||||||||||||||||||||||||||||||||||||||||||||||||||||| TCGTTTGAATACAAAGTGAAGAAAATGGTCTTACAAGAGCGAATTGATAATGTATTAAAA																																			480 908737
Query Sbjct	481 908736				CAAGGATTAGTTAAATAA 498 |||||||||||||||||| CAAGGATTAGTTAAATAA 908719
Score = 56.3 bits (61), Expect = 3E-05
Identities = 94/135 (69%), Gaps = 6/135 (4%) Strand = Plus/Minus
Query	178					AGACCAAAATTTAACTCAACACCTAAATATATTAAATTCAAACATGACTATA---ATATT																																			234
						||||| |||||||| ||||||||||||| |||||| | | ||| || |||
Sbjct	1785492					AGACCGCAATTTAACAAAACACCTAAATATGTTAAATATAGAGATGCTGGTACAGGTATC																																			1785433
Query	235					TTAGAATTTAACGATGGTACATTCGAATATGGTGCACGTCCACAATTTAATAAACCAGCA																																			294
						|||| |||||||| ||||| | ||||| || | ||| ||| ||||| ||| ||
Sbjct	1785432					CGTGAATACAACGATGGAACATTTGGATATGAAGCGAGACCAAGATTCAATAAGCCATCA																																			1785373
Query	295					GCGAAAACTGATGCA						309
						| |||| |||||
Sbjct	1785372					G---AAACAAATGCA						1785361
Score = 41.9 bits (45), Expect = 6E-01
Identities = 39/50 (78%), Gaps = 0/50 (0%) Strand = Plus/Plus
Query 281 TTAATAAACCAGCAGCGAAAACTGATGCAACTATTAAAAAAGAACAAAAA 330
|||||||||||| | | |||||||||| | | ||||||||||| ||
Sbjct 2753281 TTAATAAACCAGAACCTAAAACTGATGAGATGAAACAAAAAGAACAACAA 2753330
>NZ_CP022892 Staphylococcus aureus strain 54 chromosome, complete genome.
Length=2768276
Score = 899.4 bits (996), Expect = 0E00
Identities = 498/498 (100%), Gaps = 0/498 (0%) Strand = Plus/Plus
Query Sbjct	1 1106001					ATGAAAAATAAATTGATAGCAAAATCTTTATTAACATTAGCGGCAATAGGTATTACTACA |||||||||||||||||||||||||||||||||||||||||||||||||||||||||||| ATGAAAAATAAATTGATAGCAAAATCTTTATTAACATTAGCGGCAATAGGTATTACTACA																																			60 1106060
Query Sbjct	61 1106061					ACTACAATTGCGTCAACAGCAGATGCGAGCGAAGGATACGGTCCAAGAGAAAAGAAACCA |||||||||||||||||||||||||||||||||||||||||||||||||||||||||||| ACTACAATTGCGTCAACAGCAGATGCGAGCGAAGGATACGGTCCAAGAGAAAAGAAACCA																																			120 1106120
Query Sbjct	121 1106121					GTGAGTATTAATCACAATATCGTAGAGTACAATGATGGTACTTTTAAATATCAATCTAGA |||||||||||||||||||||||||||||||||||||||||||||||||||||||||||| GTGAGTATTAATCACAATATCGTAGAGTACAATGATGGTACTTTTAAATATCAATCTAGA																																			180 1106180
Query Sbjct	181 1106181					CCAAAATTTAACTCAACACCTAAATATATTAAATTCAAACATGACTATAATATTTTAGAA |||||||||||||||||||||||||||||||||||||||||||||||||||||||||||| CCAAAATTTAACTCAACACCTAAATATATTAAATTCAAACATGACTATAATATTTTAGAA																																			240 1106240
Query Sbjct	241 1106241					TTTAACGATGGTACATTCGAATATGGTGCACGTCCACAATTTAATAAACCAGCAGCGAAA |||||||||||||||||||||||||||||||||||||||||||||||||||||||||||| TTTAACGATGGTACATTCGAATATGGTGCACGTCCACAATTTAATAAACCAGCAGCGAAA																																			300 1106300
Query Sbjct	301 1106301					ACTGATGCAACTATTAAAAAAGAACAAAAATTGATTCAAGCTCAAAATCTTGTGAGAGAA |||||||||||||||||||||||||||||||||||||||||||||||||||||||||||| ACTGATGCAACTATTAAAAAAGAACAAAAATTGATTCAAGCTCAAAATCTTGTGAGAGAA																																			360 1106360
Query Sbjct	361 1106361					TTTGAAAAAACACATACTGTCAGTGCACACAGAAAAGCACAAAAGGCAGTCAACTTAGTT |||||||||||||||||||||||||||||||||||||||||||||||||||||||||||| TTTGAAAAAACACATACTGTCAGTGCACACAGAAAAGCACAAAAGGCAGTCAACTTAGTT																																			420 1106420
Query Sbjct	421 1106421					TCGTTTGAATACAAAGTGAAGAAAATGGTCTTACAAGAGCGAATTGATAATGTATTAAAA |||||||||||||||||||||||||||||||||||||||||||||||||||||||||||| TCGTTTGAATACAAAGTGAAGAAAATGGTCTTACAAGAGCGAATTGATAATGTATTAAAA																																			480 1106480
Query Sbjct	481 1106481					CAAGGATTAGTTAAATAA 498 |||||||||||||||||| CAAGGATTAGTTAAATAA 1106498
Score = 56.3 bits (61), Expect = 3E-05
Identities = 94/135 (69%), Gaps = 6/135 (4%) Strand = Plus/Plus
Query Sbjct	178 212546				AGACCAAAATTTAACTCAACACCTAAATATATTAAATTCAAACATGACTATA---ATATT ||||| |||||||| ||||||||||||| |||||| | | ||| || ||| AGACCGCAATTTAACAAAACACCTAAATATGTTAAATATAGAGATGCTGGTACAGGTATC																																			234 212605
Query Sbjct	235 212606				TTAGAATTTAACGATGGTACATTCGAATATGGTGCACGTCCACAATTTAATAAACCAGCA |||| |||||||| ||||| | ||||| || | ||| ||| ||||| ||| || CGTGAATACAACGATGGAACATTTGGATATGAAGCGAGACCAAGATTCAATAAGCCATCA																																			294 212665
Query Sbjct	295 212666				GCGAAAACTGATGCA 309 | |||| ||||| G---AAACAAATGCA 212677
>NZ_CP023500 Staphylococcus aureus strain FDAARGOS_412 chromosome, complete genome.
Length=2769588
Score = 899.4 bits (996), Expect = 0E00
Identities = 498/498 (100%), Gaps = 0/498 (0%) Strand = Plus/Plus
Query Sbjct	1 853471				ATGAAAAATAAATTGATAGCAAAATCTTTATTAACATTAGCGGCAATAGGTATTACTACA |||||||||||||||||||||||||||||||||||||||||||||||||||||||||||| ATGAAAAATAAATTGATAGCAAAATCTTTATTAACATTAGCGGCAATAGGTATTACTACA																																			60 853530
Query Sbjct	61 853531				ACTACAATTGCGTCAACAGCAGATGCGAGCGAAGGATACGGTCCAAGAGAAAAGAAACCA |||||||||||||||||||||||||||||||||||||||||||||||||||||||||||| ACTACAATTGCGTCAACAGCAGATGCGAGCGAAGGATACGGTCCAAGAGAAAAGAAACCA																																			120 853590
Query Sbjct	121 853591				GTGAGTATTAATCACAATATCGTAGAGTACAATGATGGTACTTTTAAATATCAATCTAGA |||||||||||||||||||||||||||||||||||||||||||||||||||||||||||| GTGAGTATTAATCACAATATCGTAGAGTACAATGATGGTACTTTTAAATATCAATCTAGA																																			180 853650
Query Sbjct	181 853651				CCAAAATTTAACTCAACACCTAAATATATTAAATTCAAACATGACTATAATATTTTAGAA |||||||||||||||||||||||||||||||||||||||||||||||||||||||||||| CCAAAATTTAACTCAACACCTAAATATATTAAATTCAAACATGACTATAATATTTTAGAA																																			240 853710
Query Sbjct	241 853711				TTTAACGATGGTACATTCGAATATGGTGCACGTCCACAATTTAATAAACCAGCAGCGAAA |||||||||||||||||||||||||||||||||||||||||||||||||||||||||||| TTTAACGATGGTACATTCGAATATGGTGCACGTCCACAATTTAATAAACCAGCAGCGAAA																																			300 853770
Query Sbjct	301 853771				ACTGATGCAACTATTAAAAAAGAACAAAAATTGATTCAAGCTCAAAATCTTGTGAGAGAA |||||||||||||||||||||||||||||||||||||||||||||||||||||||||||| ACTGATGCAACTATTAAAAAAGAACAAAAATTGATTCAAGCTCAAAATCTTGTGAGAGAA																																			360 853830
Query Sbjct	361 853831				TTTGAAAAAACACATACTGTCAGTGCACACAGAAAAGCACAAAAGGCAGTCAACTTAGTT |||||||||||||||||||||||||||||||||||||||||||||||||||||||||||| TTTGAAAAAACACATACTGTCAGTGCACACAGAAAAGCACAAAAGGCAGTCAACTTAGTT																																			420 853890
Query Sbjct	421 853891				TCGTTTGAATACAAAGTGAAGAAAATGGTCTTACAAGAGCGAATTGATAATGTATTAAAA |||||||||||||||||||||||||||||||||||||||||||||||||||||||||||| TCGTTTGAATACAAAGTGAAGAAAATGGTCTTACAAGAGCGAATTGATAATGTATTAAAA																																			480 853950
Query Sbjct	481 853951				CAAGGATTAGTTAAATAA 498 |||||||||||||||||| CAAGGATTAGTTAAATAA 853968
Score = 56.3 bits (61), Expect = 3E-05
Identities = 94/135 (69%), Gaps = 6/135 (4%) Strand = Plus/Plus
Query Sbjct	178 2728128					AGACCAAAATTTAACTCAACACCTAAATATATTAAATTCAAACATGACTATA---ATATT ||||| |||||||| ||||||||||||| |||||| | | ||| || ||| AGACCGCAATTTAACAAAACACCTAAATATGTTAAATATAGAGATGCTGGTACAGGTATC																																			234 2728187
Query Sbjct	235 2728188					TTAGAATTTAACGATGGTACATTCGAATATGGTGCACGTCCACAATTTAATAAACCAGCA |||| |||||||| ||||| | ||||| || | ||| ||| ||||| ||| || CGTGAATACAACGATGGAACATTTGGATATGAAGCGAGACCAAGATTCAATAAGCCATCA																																			294 2728247
Query 295 GCGAAAACTGATGCA 309
| |||| |||||
Sbjct 2728248 G---AAACAAATGCA 2728259
>NZ_CP023561 Staphylococcus aureus strain TF3198 chromosome, complete genome.
Length=2772690
Score = 899.4 bits (996), Expect = 0E00
Identities = 498/498 (100%), Gaps = 0/498 (0%) Strand = Plus/Plus
Query Sbjct	1 1433883					ATGAAAAATAAATTGATAGCAAAATCTTTATTAACATTAGCGGCAATAGGTATTACTACA |||||||||||||||||||||||||||||||||||||||||||||||||||||||||||| ATGAAAAATAAATTGATAGCAAAATCTTTATTAACATTAGCGGCAATAGGTATTACTACA																																			60 1433942
Query Sbjct	61 1433943					ACTACAATTGCGTCAACAGCAGATGCGAGCGAAGGATACGGTCCAAGAGAAAAGAAACCA |||||||||||||||||||||||||||||||||||||||||||||||||||||||||||| ACTACAATTGCGTCAACAGCAGATGCGAGCGAAGGATACGGTCCAAGAGAAAAGAAACCA																																			120 1434002
Query Sbjct	121 1434003					GTGAGTATTAATCACAATATCGTAGAGTACAATGATGGTACTTTTAAATATCAATCTAGA |||||||||||||||||||||||||||||||||||||||||||||||||||||||||||| GTGAGTATTAATCACAATATCGTAGAGTACAATGATGGTACTTTTAAATATCAATCTAGA																																			180 1434062
Query Sbjct	181 1434063					CCAAAATTTAACTCAACACCTAAATATATTAAATTCAAACATGACTATAATATTTTAGAA |||||||||||||||||||||||||||||||||||||||||||||||||||||||||||| CCAAAATTTAACTCAACACCTAAATATATTAAATTCAAACATGACTATAATATTTTAGAA																																			240 1434122
Query Sbjct	241 1434123					TTTAACGATGGTACATTCGAATATGGTGCACGTCCACAATTTAATAAACCAGCAGCGAAA |||||||||||||||||||||||||||||||||||||||||||||||||||||||||||| TTTAACGATGGTACATTCGAATATGGTGCACGTCCACAATTTAATAAACCAGCAGCGAAA																																			300 1434182
Query	301					ACTGATGCAACTATTAAAAAAGAACAAAAATTGATTCAAGCTCAAAATCTTGTGAGAGAA ||||||||||||||||||||||||||||||||||||||||||||||||||||||||||||																																			360
Sbjct	1434183					ACTGATGCAACTATTAAAAAAGAACAAAAATTGATTCAAGCTCAAAATCTTGTGAGAGAA																																			1434242
Query Sbjct	361 1434243					TTTGAAAAAACACATACTGTCAGTGCACACAGAAAAGCACAAAAGGCAGTCAACTTAGTT |||||||||||||||||||||||||||||||||||||||||||||||||||||||||||| TTTGAAAAAACACATACTGTCAGTGCACACAGAAAAGCACAAAAGGCAGTCAACTTAGTT																																			420 1434302
Query Sbjct	421 1434303					TCGTTTGAATACAAAGTGAAGAAAATGGTCTTACAAGAGCGAATTGATAATGTATTAAAA |||||||||||||||||||||||||||||||||||||||||||||||||||||||||||| TCGTTTGAATACAAAGTGAAGAAAATGGTCTTACAAGAGCGAATTGATAATGTATTAAAA																																			480 1434362
Query Sbjct	481 1434363					CAAGGATTAGTTAAATAA 498 |||||||||||||||||| CAAGGATTAGTTAAATAA 1434380
Score = 56.3 bits (61), Expect = 3E-05
Identities = 94/135 (69%), Gaps = 6/135 (4%) Strand = Plus/Plus
Query Sbjct	178 538419				AGACCAAAATTTAACTCAACACCTAAATATATTAAATTCAAACATGACTATA---ATATT ||||| |||||||| ||||||||||||| |||||| | | ||| || ||| AGACCGCAATTTAACAAAACACCTAAATATGTTAAATATAGAGATGCTGGTACAGGTATC																																			234 538478
Query Sbjct	235 538479				TTAGAATTTAACGATGGTACATTCGAATATGGTGCACGTCCACAATTTAATAAACCAGCA |||| |||||||| ||||| | ||||| || | ||| ||| ||||| ||| || CGTGAATACAACGATGGAACATTTGGATATGAAGCGAGACCAAGATTCAATAAGCCATCA																																			294 538538
Query Sbjct	295 538539				GCGAAAACTGATGCA 309 | |||| ||||| G---AAACAAATGCA 538550
>NZ_CP091876 Staphylococcus aureus strain FRI-1169 chromosome, complete genome.
Length=2778704
Score = 899.4 bits (996), Expect = 0E00
Identities = 498/498 (100%), Gaps = 0/498 (0%) Strand = Plus/Minus
Query Sbjct	1 1677551					ATGAAAAATAAATTGATAGCAAAATCTTTATTAACATTAGCGGCAATAGGTATTACTACA |||||||||||||||||||||||||||||||||||||||||||||||||||||||||||| ATGAAAAATAAATTGATAGCAAAATCTTTATTAACATTAGCGGCAATAGGTATTACTACA																																			60 1677492
Query Sbjct	61 1677491					ACTACAATTGCGTCAACAGCAGATGCGAGCGAAGGATACGGTCCAAGAGAAAAGAAACCA |||||||||||||||||||||||||||||||||||||||||||||||||||||||||||| ACTACAATTGCGTCAACAGCAGATGCGAGCGAAGGATACGGTCCAAGAGAAAAGAAACCA																																			120 1677432
Query Sbjct	121 1677431					GTGAGTATTAATCACAATATCGTAGAGTACAATGATGGTACTTTTAAATATCAATCTAGA |||||||||||||||||||||||||||||||||||||||||||||||||||||||||||| GTGAGTATTAATCACAATATCGTAGAGTACAATGATGGTACTTTTAAATATCAATCTAGA																																			180 1677372
Query Sbjct	181 1677371					CCAAAATTTAACTCAACACCTAAATATATTAAATTCAAACATGACTATAATATTTTAGAA |||||||||||||||||||||||||||||||||||||||||||||||||||||||||||| CCAAAATTTAACTCAACACCTAAATATATTAAATTCAAACATGACTATAATATTTTAGAA																																			240 1677312
Query Sbjct	241 1677311					TTTAACGATGGTACATTCGAATATGGTGCACGTCCACAATTTAATAAACCAGCAGCGAAA |||||||||||||||||||||||||||||||||||||||||||||||||||||||||||| TTTAACGATGGTACATTCGAATATGGTGCACGTCCACAATTTAATAAACCAGCAGCGAAA																																			300 1677252
Query Sbjct	301 1677251					ACTGATGCAACTATTAAAAAAGAACAAAAATTGATTCAAGCTCAAAATCTTGTGAGAGAA |||||||||||||||||||||||||||||||||||||||||||||||||||||||||||| ACTGATGCAACTATTAAAAAAGAACAAAAATTGATTCAAGCTCAAAATCTTGTGAGAGAA																																			360 1677192
Query	361					TTTGAAAAAACACATACTGTCAGTGCACACAGAAAAGCACAAAAGGCAGTCAACTTAGTT																																			420
Sbjct	1677191					|||||||||||||||||||||||||||||||||||||||||||||||||||||||||||| TTTGAAAAAACACATACTGTCAGTGCACACAGAAAAGCACAAAAGGCAGTCAACTTAGTT																																			1677132
Query Sbjct	421 1677131					TCGTTTGAATACAAAGTGAAGAAAATGGTCTTACAAGAGCGAATTGATAATGTATTAAAA |||||||||||||||||||||||||||||||||||||||||||||||||||||||||||| TCGTTTGAATACAAAGTGAAGAAAATGGTCTTACAAGAGCGAATTGATAATGTATTAAAA																																			480 1677072
Query Sbjct	481 1677071					CAAGGATTAGTTAAATAA 498 |||||||||||||||||| CAAGGATTAGTTAAATAA 1677054
Score = 56.3 bits (61), Expect = 3E-05
Identities = 94/135 (69%), Gaps = 6/135 (4%) Strand = Plus/Minus
Query Sbjct	178 2568511					AGACCAAAATTTAACTCAACACCTAAATATATTAAATTCAAACATGACTATA---ATATT ||||| |||||||| ||||||||||||| |||||| | | ||| || ||| AGACCGCAATTTAACAAAACACCTAAATATGTTAAATATAGAGATGCTGGTACAGGTATC																																			234 2568452
Query Sbjct	235 2568451					TTAGAATTTAACGATGGTACATTCGAATATGGTGCACGTCCACAATTTAATAAACCAGCA |||| |||||||| ||||| | ||||| || | ||| ||| ||||| ||| || CGTGAATACAACGATGGAACATTTGGATATGAAGCGAGACCAAGATTCAATAAGCCATCA																																			294 2568392
Query 295 GCGAAAACTGATGCA 309
| |||| |||||
Sbjct 2568391 G---AAACAAATGCA 2568380
>NZ_CP030137 Staphylococcus aureus strain M51 chromosome, complete genome.
[truncated: 17,066 more rows]
