# Supplementary material for: Extracellular fibrinogen-binding protein released by intracellular Staphylococcus aureus suppresses host immunity by targeting TRAF3
Source: Nat Commun. 2022 Sep 19;13:5493. doi: 10.1038/s41467-022-33205-z (PMC9484707; doi:10.1038/s41467-022-33205-z)
Supplement: Supplementary file 6 — Source Data [file 41467_2022_33205_MOESM6_ESM.xlsx]

## Sheet: Fig. 1a
Fig. 1a
Fold change	Tnf		Newman			ΔEfb			ΔEfb+Flag-Efb
		0h	1.05	0.968	1.05	1	0.968	1.15718	1.04984	1	0.968027
		2h	0.97912	0.940856	1.0502	1.04603	1.00327	0.988752	1.06532	1.00739	0.915225
		4h	19.994	16.6709	19.3173	30.5194	30.1168	34.1188	23.3567	23.9847	20.7951
		6h	39.3248	40.6964	39.3326	77.1797	76.9197	78.6276	44.3415	49.1848	52.2263
	Il1b		Newman			ΔEfb			ΔEfb+Flag-Efb
		0h	1.01148	1.16692	0.845599	0.913582	1.19751	0.906061	0.995104	1.06253	0.937802
		2h	417.143	384.244	374.156	1192.2	1145.64	1174.61	427.432	417.885	435.906
		4h	1490.6	1457.12	1240.01	5284.26	5612.54	5322.05	1614.37	1725.67	1670.68
		6h	5012.62	4840.92	5353.14	12742.2	13134.7	13816.2	7220.11	7024.8	7690.15
	Il6		Newman			ΔEfb			ΔEfb+Flag-Efb
		0h	0.91348	1.05019	1.03313	0.998912	0.936923	1.0684	0.90826	1.16343	0.939603
		2h	4.25096	4.38463	3.9046	17.7584	18.7079	16.9002	5.34848	4.56253	4.98297
		4h	44.6112	43.2812	47.0291	199.678	193.173	170.513	50.7587	53.2949	46.6791
		6h	226.851	230.737	232.508	369.56	364.896	363.352	280.228	278.671	297.372
	Il12p40		Newman			ΔEfb			ΔEfb+Flag-Efb
		0h	0.986254	0.986517	1.01835	1.01516	0.996388	0.996388	1.04588	0.940679	1.02654
		2h	41.5674	36.1616	47.1448	68.1779	77.2664	70.6053	57.852	59.3412	61.3672
		4h	355.333	423.749	326.138	680.711	476.968	548.758	287.724	324.655	295.142
		6h	350.375	344.084	413.447	1020.67	804.44	828.284	321.183	387.354	391.148

## Sheet: Fig. 1b
Fig. 1b
pg/ml	TNF-α		Newman									ΔEfb									ΔEfb+Flag-Efb
		24h	1313.33	3089.72	2572.78	3099.44	143.611	3171.94	3065.28	3382.5	2381.11	2776.39	4631.11	3951.67	4207.22	3488.89	4495	3429.44	3455	2912.5	2727.5	1349.44	1747.5	1803.61	952.222	1150.83	3455.83	1624.17	1332.22
	IL-1β		Newman									ΔEfb									ΔEfb+Flag-Efb
		24h	1056.12	941.224	1391.84	1697.14	1767.14	2053.47	1384.49	1694.49	893.265	1470.2	2191.22	2516.33	1999.18	2434.08	2079.18	1897.55	1702.04	1426.73	1275.71	909.388	1012.45	1320	863.265	1094.49	1598.78	965.102	326.122
	IL-6		Newman									ΔEfb									ΔEfb+Flag-Efb
		24h	312.826	342.826	353.043	460	84.1304	989.348	559.565	426.087	283.261	596.304	1201.52	791.304	851.739	1138.91	385	579.348	719.348	486.739	265	236.087	553.043	231.522	157.609	290.87	605.652	157.609	290.87
	IL-12		Newman									ΔEfb									ΔEfb+Flag-Efb
		24h	17.8611	53.0278	69.8056	64.9861	19.625	25.2083	32.4028	13.6389	31.6389	38.4444	61.3611	76.8889	58.3889	80.8472	43.3472	44.75	53.4444	69.8472	38.4167	28.4167	38.0556	29.2778	26.5139	31.5694	15.5972	38.1806	35.1111

## Sheet: Fig. 1c
Fig. 1c
log10[CFU]		Newman									ΔEfb									ΔEfb+Flag-Efb
	24h	5.47712	5.90309	6.25527	6.04139	5.60206	5.47712	5.8451	6.14613	6.20412	5.23045	5.53148	5.5682	5.23045	4.30103	4.30103	4.47712	4.77815	4.60206	5.64345	5.73239	5.77815	5.8451	5.94448	6.20412	6.22531	6.39093	6.30103

## Sheet: Fig. 1d
Fig. 1d
Histological score		Newman					ΔEfb					ΔEfb+Flag-Efb
	24h	23	20	15	16	20	14	14	10	10	9	23	17	17	15	15

## Sheet: Fig. 3a
Fig. 3a
Fold change	Tnf		WT						TRAF3 KO
			Newman			ΔEfb			Newman			ΔEfb
		0h	0.940902	0.95036	0.964986	0.94902	0.95605	0.9685	1.08241	0.98368	1.0521	1.02182	0.909784	1.07052
		4h	445.594	491.982	500.111	552.584	564.271	564.319	541.053	450.081	574.443	472.37	388.495	428.196
	Il1b		WT						TRAF3 KO
			Newman			ΔEfb			Newman			ΔEfb
		0h	0.925531	1.00444	1.06758	0.930791	1.004	1.06789	0.89615	1.01503	1.15744	0.835096	1.01799	1.17857
		4h	1549	1941.58	1975.73	5283.94	4721.81	5030.65	4179.81	3656.64	3949.54	3549.08	3956.56	4357.98
	Il6		WT						TRAF3 KO
			Newman			ΔEfb			Newman			ΔEfb
		0h	0.938275	0.896917	1.01832	0.975352	0.89144	1.01804	1.05673	0.860921	1.94572	1.08508	0.844861	1.08946
		4h	414.284	419.321	427.429	781.807	663.038	764.087	562.441	567.05	641.288	607.785	614.275	591.101
	Il12p40		WT						TRAF3 KO
			Newman			ΔEfb			Newman			ΔEfb
		0h	0.922203	0.993424	1.02887	0.920323	0.942359	1.08725	1.01629	0.897529	1.3845	1.00392	0.989753	1.13385
		4h	6.33302	6.74451	7.27444	8.99235	9.37408	9.60868	345.219	295.367	328.824	301.859	299.368	273.149

## Sheet: Fig. 3b
Fig. 3b
pg/ml	TNF-α		Flox
			Newman									ΔEfb
		24h	4961.11	4461.11	4338.89	5666.67	2216.67	3363.89	3980.56	3300	4105.56	5852.78	5983.33	5755.56	5697.22	6866.67	6858.33	6055.56	6183.33	5505.56
			TRAF3 CKO
			Newman									ΔEfb
		24h	4466.67	4422.22	5519.44	5708.33	3727.78	4613.89	4055.56	4208.33	3369.44	4138.89	4288.89	4633.33	4594.44	4497.22	4305.56	4227.78	4655.56	4072.22
	IL-1β		Flox
			Newman									ΔEfb
		24h	1555.92	1196.73	1194.69	737.551	798.776	1211.02	1437.55	1598.78	1302.86	1596.73	1890.61	1315.1	1329.39	1735.51	1341.63	1296.73	1737.55	1847.76
			TRAF3 CKO
			Newman									ΔEfb
		24h	1441.63	1792.65	1494.69	1886.53	1702.86	1502.86	1033.47	1641.63	1190.61	1315.1	1276.33	1376.33	1400.82	1266.12	1284.49	1447.76	1492.65	1388.57
	IL-6		Flox
			Newman									ΔEfb
		24h	913.913	1146.52	1055.22	992.174	896.522	890	566.087	924.783	879.13	1453.04	1257.39	1531.3	1220.43	1235.65	672.609	1207.39	661.739	1305.22
			TRAF3 CKO
			Newman									ΔEfb
		24h	1096.52	776.957	813.913	1111.74	1187.83	705.217	572.609	1168.26	796.522	876.957	687.826	903.043	816.087	807.391	690	853.043	840	829.13
	IL-12		Flox
			Newman									ΔEfb
		24h	103.222	90.8611	66	103.5	70.8611	107.528	81.1389	102.667	67.25	140.861	84.0556	136.972	92.8056	144.472	88.2222	104.75	137.528	136.694
			TRAF3 CKO
			Newman									ΔEfb
		24h	89.6111	106.694	136.278	111.694	87.9444	74.1944	120.583	117.25	118.361	126.278	126.694	131.139	110.028	127.389	128.5	112.806	77.8056	136.139

## Sheet: Fig. 3c
Fig. 3c
log10[CFU]		Flox
		Newman									ΔEfb
	24h	6.30963	6.09342	6.60206	5.69897	6.06446	5.34242	6.08636	6.80754	6.11394	5.20412	5.64345	5.5563	5.53148	6.21484	5.38021	5.25527	5.38021	5.38021
		TRAF3 CKO
		Newman									ΔEfb
	24h	6.07918	5.77815	6.8451	6.30103	6.74819	5.30103	5.30103	6.38021	6.25527	5.86923	5.62325	5.47712	5.53148	5.80618	5.89209	7	5.60206	6.30103

## Sheet: Fig. 3d
Fig. 3d
Histological score		Flox										TRAF3 CKO
		Newman					ΔEfb					Newman					ΔEfb
	24h	23	23	20	22	23	14	13	10	15	13	14	19	19	13	19	17	14	19	18	19

## Sheet: Fig. 6a
Fig. 6a
Fold change	Tnf		Newman			ΔEfb			ΔEfb+Flag-Efb			ΔEfb+Flag-EfbK71R
		0h	1.0007	1.01249	0.989778	1.00779	1.08698	0.9879	1.00079	1.01698	0.98879	1.06978	1.01249	0.989778
		4h	85.3743	77.3952	80.4577	109.287	107.836	112.488	75.3464	77.4916	72.2424	115.764	119.39	112.01
	Il1b		Newman			ΔEfb			ΔEfb+Flag-Efb			ΔEfb+Flag-EfbK71R
		0h	0.947918	1.00314	1.06257	0.918485	1.03639	1.05718	0.97985	1.00389	1.07181	0.947918	1.00314	1.06257
		4h	2378.26	2759.88	2561.97	4293.22	3568.59	3468.17	2108.36	2133.01	2198.52	3180.21	3576.94	2983.51
	Il6		Newman			ΔEfb			ΔEfb+Flag-Efb			ΔEfb+Flag-EfbK71R
		0h	0.936003	0.995928	1.06849	0.9358	0.997731	1.04859	0.90258	0.97731	1.08586	0.936003	0.995928	1.06849
		4h	10.9476	13.398	14.2441	20.7066	19.6653	21.6466	14.5544	13.9346	12.648	18.7325	18.7417	19.3994
	Il12p40		Newman			ΔEfb			ΔEfb+Flag-Efb			ΔEfb+Flag-EfbK71R
		0h	0.963034	1.03485	1.0074	0.934338	1.03787	1.04014	0.94338	1.0872	1.00137	0.963034	1.03485	1.0074
		4h	56.4041	45.4867	53.0797	80.2104	83.3525	79.9047	45.6561	38.4003	45.576	94.6457	90.7224	85.55

## Sheet: Fig. 6b
Fig. 6b
pg/ml	TNF-α		Newman									ΔEfb									ΔEfb+Flag-Efb									ΔEfb+Flag-EfbK71R
		24h	1333.06	2052.22	2505.83	968.056	2296.94	2441.94	1979.17	1506.39	1538.89	2907.78	2627.78	3014.17	2720.83	3948.06	2938.61	3030.56	2907.22	4003.61	2385.28	1829.44	2270.28	2609.17	1807.78	1940.28	1771.11	1920.28	2482.78	3423.61	2808.33	3430.28	2156.11	3440.56	2497.78	2819.44	2972.22	3091.11
	IL-1β		Newman									ΔEfb									ΔEfb+Flag-Efb									ΔEfb+Flag-EfbK71R
		24h	680.612	1732.65	1730.61	1104.08	1927.76	2014.69	2126.12	1221.63	1439.18	2824.08	2462.04	2878.57	2495.71	3022.65	2487.55	2357.55	2436.33	2883.67	1882.86	1908.16	1917.35	1802.24	970.816	1917.96	1811.63	978.367	1857.35	1968.16	1834.49	1915.71	2574.69	2004.69	1829.8	2681.22	2522.65	1953.47
	IL-6		Newman									ΔEfb									ΔEfb+Flag-Efb									ΔEfb+Flag-EfbK71R
		24h	1045	878.913	948.913	1048.7	1103.04	1022.83	490.435	478.043	465.652	913.913	1140	1189.57	1062.61	1401.3	1051.09	1400.65	1057.17	1261.09	773.043	853.261	537.826	658.261	557.391	928.913	818.696	677.174	723.478	802.609	1183.91	1091.3	809.783	713.478	793.913	1409.35	1648.83	1034.57
	IL-12		Newman									ΔEfb									ΔEfb+Flag-Efb									ΔEfb+Flag-EfbK71R
		24h	58.1528	57.0833	50.7917	32.0694	55.3889	61.2083	38.3889	65.9444	49.4583	68.625	59.0556	67.875	84.3472	100.319	125.083	86	116.944	74.5972	42.0556	58.8056	72.9722	74.0556	38.1944	38.4583	65.7222	49.125	28.9583	49.625	48.0417	61.6111	97.9722	98.5278	74.0833	76.3194	115.5	103.569

[truncated: 19 more sheets: Fig. 6c, Fig. 6d, Supplementary Fig.1b, Supplementary Fig.1c, Supplementary Fig.1e, Supplementary Fig.2b, Supplementary Fig.3a, Supplementary Fig.3b, Supplementary Fig.3c, Supplementary Fig.3f, Supplementary Fig.5d, Supplementary Fig.8a, Supplementary Fig.8b, Supplementary Fig.8c, Supplementary Fig.9i, Supplementary Fig.13f, Supplementary Fig.14c, Supplementary Fig.15a, Blots]
